# Supplementary material for: Genome-wide identification and characterization of ABA receptor PYL/RCAR gene family reveals evolution and roles in drought stress in Nicotiana tabacum
Source: BMC Genomics. 2019 Jul 11;20:575. doi: 10.1186/s12864-019-5839-2 (PMC6625023; doi:10.1186/s12864-019-5839-2)
Supplement: Supplementary file 1 — Table S1. Genomic DNA sequences of NtPYLs, NtomPYLs, NsylPYLs. (XLSX 34 kb) [file 12864_2019_5839_MOESM1_ESM.xlsx]

## Sheet: NtPYLs
Additional file 1 Genomic DNA sequences of NtPYLs, NtomPYLs, NsylPYLs
> NtPYL 1	ATGGATGGTGGCCAAGTTCCTCAAGGGCTAACAGAAGAAGAATTTGCAGAATTGGAGGCATTGATTCAAAATTACCATACCTTTGACCATCTCCCCAACACTTGCACTTCTCTTATAACACAACGCATTGACGCACCTGCGCACGTCGTATGGCCCTTCGTCCGCCGCTTTGACAACCCTGAGAAGTACAAGCACTTCATCAAAAGCTGCAAGATGACGACAGGTATTGAAGTGTATGACCATCTAACCTAAAATATTATCAAATTTTAAATGAAACAAATAACATATTGAAATGTGTGTGATAATTTAATCTGTATAAATTTAAACGAGTAGGAATAACACAATTTTAATTATTTAACTATATATTATGTCTCAATAATAGGTGAAGGTGAGGTCGGC…
> NtPYL 2	ATGGATGGTGCAGACCAAGTTCCTCAAGGGCTAACAGAAGAAGAATTTGCAGAATTGGAGCCATTGATTCGCAATTACCATACCTTTGACCATCTCCCCAACACTTGCACTTCTCTTATTACCCAACACATTGATGCACCCGCGCATGTCGTATGGCCCTTCGTCCGCCGCTTTGACAACCCTGAGAAGTACAAGCACTTCATCAAAAGCTGCAAGATGACTGCAGGTATTGAAGTGTGTGATTAAACAATTATATTATGTCTTAATAATATTTCCCCTCACTGCTGGGTCTTATTCCACTTCATACGCCAAATGCGTGAATTTTTTATTTTTTATCTTAACTTTTTCGGCATGATATTTGATCCCAAGATCCTTATTAGGTGAATGTGCAACACCTTG…
> NtPYL 3	ATGTCTCGTTCTCAAGTTCCTCATGGGCTTAAGGAAGAAGAATTCATAGAGCTAGAGCCATTGATTCTCAACTACCATACCTTTGACCATTTGCCAAACACTTGCACTTCACTGATAACGCAGCGTATTGAGGCACCGGCAAACGCCGTGTGGCCTTTTGTTCGGCGTTTCGACAACCCCCAGAAGTACAAGCATTTCATCAAAAGCTGCAAAATGACAGGTAATCAGAGACTAATTTAAGACGGATTCTGCATATTCAATTTAATTATCATTTTCAACTCAAATTATATTCAGGTATCGAAAAACAAATATTATAAAAATTCATATATTGATAGCTGAAAAAATTATGAAGCTACATATAAAATCTAATGATACAATTTTCGGCTGGTTTAGCCTAAC…
> NtPYL 4	ATGTCTCGTTCTCAAGTTCCTCACGGGCTTAAGGAAGAAGAATTCATAGAGCTAGAGCCATTGATTCACAACTACCATACCTTTGATCATTTGCCAAACACTTGCACTTCACTTATAACGCAGCGTATTGAGGCGCCAGCAAACGTCGTGTGGCCTTTTGTTCGGCGTTTCGACAACCCCCAGAAGTACAAGCATTTCATCAAAAGCTGCAAAATGACAGGTAATCAGAGACGAATTCAAGATGGATTCTGCAAATTCAATTTAATTATCATTTTCAACTCAAATTATATATTCAATGAATTTTTTAATTCGAATCAAAGCTACTGGATTCGGCCGAATCCGACACTCTAGCTCCGCCCCTATCTATTAGGGATATACTTATTGGTATGGGGTCATTTA…
> NtPYL 5	ATGTCTCGTTCTCAAGTTCCTCACGGGCTTAAGGAAGAAGAATTCATAGAGCTAGAGCCATTGATTCACAACTACCATACCTTTGATCATTTGCCAAACACTTGCACTTCACTTATAACGCAGCGTATTGAGGCGCCAGCAAACGTCGTGTGGCCTTTTGTTCGGCGTTTCGACAACCCCCAGAAGTACAAGCATTTCATCAAAAGCTGCAAAATGACAGGTAATCAGAGACGAATTCAAGATGGATTCTGCAAATTCAATTTAATTATCATTTTCAACTCAAATTATATATTCAATGAATTTTTTAATTCGAATCAAAGCTACTGGATTCGGCCGAATCCGACACTCTAGCTCCGCCCCTATCTATTAGGGATATACTTATTGGTATGGGGTCATTTA…
> NtPYL 6	ATGCCTTCTTCACTTCAGCTGCGTAGAATCAACCCAAGCACCGCCACATCCACCGCCACGCTCGCCGGAAACTACCACAAGCAACAATCGAAATCACAGCCTACATGGATCATCCCCGTTTCCGTTTCTGTCCCCGACTATGTATTGCATTATCACACCCACGTTGTGGGCCCCAACCAGTGTTGCTCCGCCGTTGTACAAGCCATCTCCGCCCCAATCGACACCGTCTGGTCCCTCGTCCGCCGCTTCGATAACCCGCAAGCATACAAGCACTTTCTTAAAAGCTGCCACGTCATTGACGGCGATGGTAACGTCGGTAGCTTGAGGGAAGTTCGCGTTGTTTCTGGACTTCCTGCGGCTTCTAGTACGGAGAGGCTGGAGATTTTAGACGATGAAAAA…
> NtPYL 7	ATGCTTCCCAATAGTCAGAATTCATCTTATTTACTCCAAAGAATCAATTCCAACACTTCAGCCAATTGTAAACAACCCCACCAACTACAGCGCCACTCACCAATACCATGCACCACCCAGGTACCAGATTCCGTCGTTAAATACCACACGCATTTAGTGGGACCCAACCAGTGCTGCTCCGCCGTGATCCAAAGAATCTCAGCCCCCGTATCCACCGTATGGTCCGTCGTCCGCCGGTTCGACAACCCACAAGCGTACAAGCACTTCGTCAAGAGCTGCCACCTCATTGACGGTGACGGTAACGTCGGTACTCTCCGTGAAGTCCGCGTTATCTCCGGGCTGCCAGCAGTAAACAGCACGGAGAGGTTAGAAATTCTTGACGAGGAGCGCCACGTCATT…
> NtPYL 8	ATGACTTCTACACTTCAACTCCATAGAATCAACCCTAACACCGCCGCTACACTCGCCGGAAACTTCCACAAACAACCGGAACAACCACCCACATGGATAACCCCCCTAACCAACACCTCTCTCCCCGACGACCTATTCCACTACCACACCCACGCAGTGGGCCCAAACCAATGCTGCTCCGCCGCGGTGCAATCCATCTCCGCCTCCATCGACACCGTATGGTCCCTCGTCCGCCGCTTCGACAACCCGCAAGCTTACAAACACTTCCTCAAGAGCTGCCACGTCATCGTCGGCGACGGGGAAGTTGGTTCGTTGCGTGAAGTCCACGTCATCTCCGGCCTCCCCGCAGCTTCGAGTATTGAGAGGTTAGAGATTTTAGACGACGAAAATCATGTTATG…
> NtPYL 9	ATGACTTCTACACTTCAACTCCATAGAATCAACAATAACACCGCCGCTACACTCGCCGGAAACTTCCACAAACAACCTGAACAACCACCCACATGGATTACCCCCCTAACCAACACCTCTCTCCCTAACAACCTATTCCATTACCACACCCACGCAGTGGGCCCCAACCAATGCTGCTCCGCCGCGGTGCAATCCATCTCCGCCCCGATCGACACCGTATGGTCCCTCGTCCGCCGCTTCGACAACCCGCAAGCTTACAAACACTTCCTCAAGAGCTGCCACGTTATCGTCGGCGACGGAGAAGTCGGTTCGTTGCGTGAAGTCCACGTCATCTCCGGCCTCCCCGCAGCTTCGAGTATTGAGAGGTTAGAGATTTTAGACGACGAAAATCATGTAATG…
> NtPYL 10	ATGCCTTGTTCACTCCAGCTTCAACGGATCAGCCCTACAACCGCCACCCCCGCCGCCACACTCGCCGTAAACTTGCACAAACAACCTCAGCCCACGTGGGTTATCCCCGTTCCCATCTCTAATATCCCCAAAAATCTCCTACATTACCACACTCACGTTGTAGATCCCAACCAGTGCTGCTCCGCCGTGGTGCTATCCATCTCCGCCCCGATTGACGCCGTGTGGTCCCTAGTCCGCCGTTTCGACAACCCGCAAGCGTACAAGCATTTCCTTAAGAGCTGCCACGTCATCGGCGGCGATGGAAACGTCGGCACGTTGAGGGAAGTTCGCGTAATTTCCGGCCTTCCCGCCGCTTCTAGTACGGAGAGGCTGGAGATTTTAGACGATGAGAAGCACGTC…
> NtPYL 11	ATGCCTTGTTCACTCCAGCTTCAACGGATCAACCCTACAACCGCCACCCCCGCCGCCACACTCGCCGTAAACTTCCACAAACAACCTCAGCCCACGTGGGTTATCCCCGCTCCCATCTCTAATATCCCTAACAATCTCCTACATTACCACACCCACGTTGTAGATCCCAACCAATGCTGCTCCGCCGTGGTGAAATTCATCTCCGCCCCGATTGACGCCGTGTGGTCCCTAGTCCGCCGTTTCGACAACCCGCAAGCGTACAAGCATTTCCTCAAGAGCTGCCACGTCATCGGCGGCGATGGAAACGTCGGCACGTTGAGGGAAGTTCGCGTAATTTCCGGCCTTCCCGCCGCTTCTAGTATGGAGAGGCTGGAGATTTTAGACGATGAGAAGCACGTC…
> NtPYL 12	ATGCCTTGTTCACTCCAGCTTCAACGGATCAACCCTACAACCGCCACCCCCGCCGCCACACTCGCCGTAAACTTCCACAAACAACCTCAGCCCACGTGGGTTATCCCCGCTCCCATCTCTAATATCCCTAACAATCTCCTACATTACCACACCCACGTTGTAGATCCCAACCAATGCTGCTCCGCCGTGGTGAAATTCATCTCCGCCCCGATTGACGCCGTGTGGTCCCTAGTCCGCCGTTTCGACAACCCGCAAGCGTACAAGCATTTCCTCAAGAGCTGCCACGTCATCGGCGGCGATGGAAACGTCGGCACGTTGAGGGAAGTTCGCGTAATTTCCGGCCTTCCCGCCGCTTCTAGTATGGAGAGGCTGGAGATTTTAGACGATGAGAAGCACGTC…
> NtPYL 13	ATGATCCAGCGCGTCTCCGCCCCCGTCTCTGCCGTATGGTCCGTCGTCCGCCGTTTTGATAACCCTCAAGCCTATAAACACTTCGTCAAGAGCTGCCACGTCATCGTTGGGGACGGCGACGTGGGCACCCTCCGCGAAGTGCGCGTCATCTCGGGCCCTCCCGCTGCTAGCAGCACCGAGAGGCTCGAGATCCTTGACGAGGAGCGCCATGTCATCAGCTTCAGCGTTGTTGGTGGGGACCACCGCCTGGAAAATTACCGATCTGTCACCACCCTCCACTCCGATCCCTCTTCTTGCAATGGAAGTACGAGCACTAGTACTATCGTCGTGGAATCCTACGTTGTTGATATACCACATGGGAATACTAAAGAAGAAACATGTGTGTTTGTGGACACTATT…
> NtPYL 14	ATGCCTCCAAATCCTCCAAAATCATCACTTTTATTCCAAAGAATCAACCCTACCACCACCCCTACAACTTCCGCCGGCGCCACCACTTGTAATAAACTACAAAGACATACACCAATACCATGTACCGCACAAGTACCGGATTCCGTCGTTAAATACCACACTCAATCCGTTAGCCCAAACCAGTGTTGCTCCGCCGTGATCCAGCGCGTCTCCGCCCCCGTCTCTGCCGTATGGTCCGTCATCCGCCGTTTCGATAAACCTCAAGCCTATAAACACTTCGTCAAGAGCTGTCACGTCATCGTTGGGGACGGCGACGTGGGCACCCTCCGCGAAGTGCATGTCATCTCGGGCCTTCCCGCTGCGAGAAGCACCGAGAGGCTCGAGATCCTTGACGAAGAG…
> NtPYL 15	ATGCCTCCTAGTTCTCCAGATTCATCTGTTTTACTCCAAAGAGTAAGCTCCAACACTACTCCTGATTTTGCCTGTAAACAATCCCAGCAATTACCAAGGCGTACTATGCCGATACCTTGTACGACACAAGTCCCAGATTCCGTTGTCCGATTCCATACTCATCCAGTGGGTCCCGACCAGTGCTGCTCCGCCTTGATCCAGCGGATTTCCGCCCCCGTCTCCACCGTATGGTCAGTGGTCCGCCGCTTCGACAATCCGCAAGCATACAAGCACTTCGTCAAGAGCTGCCACGTCATCGTAGGGGACGGTGATGTCGGCACTCTCCGCGAGGTTCGCGTGATCTCGGGCCTTCCAGCTGCGTCCAGCACGGAAAGGCTCGAGATCCTCGACGACGAGCGC…
> NtPYL 16	ATGCCTCCTAGTTCTCCAGATTCATCTGTTTTACTCCAAAGAATAAGCTCCAACACTACTCCTGATTTTGCCTGTAAACAATCTCAGCAATTACAAAGGCGTACTATGCCGATACCTTGTACGACACAAGTCCCAGATTCCGTTGTCCGATTCCATACTCACCCAGTGGGTCCCAACCAGTGCTGCTCCGCCGTGATCCAGCGGATTTCCGCCCCCGTCTCCACCGTATGGTCAGTTGTCCGCCGCTTCGACAACCCGCAAGCATACAAGCATTTCGTCAAGAGCTGCCACGTCATCGTAGGGGATGGTGACGTCGGCACTCTCCGCGAGGTTCGCGTGATCTCAGGCCTTCCAGCTGCGTCCAGCACGGAAAGACTCGAGATCCTCGACGACGAGCGC…
> NtPYL 17	ATGCTTCCCAATAGTCAGAATTCATCTTATTTACTCCAAAGAATCAATTCAAACACTACAGCCAATTGTAAACAACCCCACCAACTACAGCGCCACACACCAATACCATGCACCACTCAGGTACCAGATTCCGTCGTTAAATACCATACACATCTTGTGGGACCCAACCAGTGTTGCTCCGCCGTGATCCAAAGAATCTCAGCTCCCGTTTCCACCGTATGGTCCGTCGTCCGCCGGTTCGATAACCCACAAGCGTACAAGCACTTCGTCAAGAGCTGCCACCTCATCGACGGTGACGGTAACGTCGGTACTCTCCGTGAAGTCCGCGTTATCTCCGGTCTGCCAGCTGTAAACAGCACGGAGAAGCTAGAAATTCTTGACGAAGAGCGCCACGTCATT…
> NtPYL 18	ATGCCTTCTTCACTTCAGCTGCATAGAATCAACACAAGCACCGCCACATCCACCGCCACACTCGCCGGAAACTACCGCAAGCAACAATCGCAATCACAGCCTACATGGATCACTCCTGTTTCCGTTTCTGTCCCTGACTACGTAATGCATTATCACACCCACGTTGTGGGTCCCAATCAGTGTTGCTCCGCCGTTGTACAAGCCGTCTCCGCCCCAACCGACATCGTGTGGTCCCTCGTCCGCCGCTTCGATAACCCGCAAGCATACAAGCACTTTCTTAAAAGCTGCCACGTCATCGACGGCGATGGGAACGTCGGTAGTTTAAGAGAAGTTCGCGTTGTTTCTGGACTTCCCGCGGCTTCTAGTACGGAGAGGTTGGAGATTTTAGACGATGAAAAA…
> NtPYL 19	ATGGAGGCACAGTTTATAGCAAGATATCATAGTCATCAACCTAGTGACCATCAGTGTTCTTCTTCTATTGTTAAGCACATCAAAGCACCAGTTGATATTGTAAATATCATCTCTTTATTCCTAATATGTCTGTAAAAGTTATGAATTTTTGCTTGTTGTTGATGTTTTAATCTCTATTCTTTTTTCCTCGTATTCTCTTGAATTCTGGTTAATCTTGCTTTTGCAATATGTTAAGAGTCTTTTCTCTTAATTTTTTTTTTGGGTTCTTTAGTATCTCTTATGGAGATTTTTATCAATATCGTGACTGTGGTGATTTTTTTTAATTTGTTTATAGTTATAGTAAATTGGGTATTTCTAGTTTGTTATCAAGCTGATATCTTTTGTTTAATCTTCTCTTTT…
> NtPYL 20	ATGGAGGCGCAGTTTATAACAAGATACCATAGTCATCAGCCTAGTGACCACCAGTGTTCTTCTTCTATTGTTAAGCACATCAAAGCACCAGTTGATATTGTAAATATCATATCTTTATTCCTAAGATGTCTGTAGAAGTTATGAATTTTTGCTTCTTGTTGATGTTTTAACCTCTAGTCTTTTTTCCTCTTATTCTCTTGAATTCTGGTTAATCTTGCTTTTGCAATATGTTAAGAATCTTTCCTCTTCATTTTTTGGGTTCTTTAGGATTTCTTATGGAGAGATTGAATTAAATGAATATCGTAACTGTGGTGGATTTCTTTTATTTATTTCTAGTTATAGGAAATTGGGTATTTCTAATTTGTTATCAAGCTGATATCTTTTGTTTAATCTTCTCTT…
> NtPYL 21	ATGAGCCCGAACGGATTCAGCGGTGTAGAGAAAGAGTATATAAGGAAGCATCATCATCATCATGACCTAGCGGAGAATCAATGCAGTTCCTTTCTAGTCAAGCACATTCGAGCGCCTGTTCATCTCGTTCGTCCTTTTCTCTCTCTTTTGCATTTTATTTTTTCGCGGATCCATTGCTTTAACTTTCAGCTGAGTGTTTTTCTCGAGATTGATTATCTTATGAAATATCTTGAAGCTAAAGCAATAAATTCGTTATATTTGCGATGATTGTATGAGTTCCGAATTAGGTTTAATTTTGTGATGTCTTGACTGGTTTTTTTGTTTGTATTCATCGTTATATTTGTGTTCATTGTATGGTTCCGAATTAGGTGAACTTTCATGTACACTAAGCTTTGATTT…
> NtPYL 22	ATGGTAGCTGGGTCTTCCTCTTTTTATCAGGTTTGGTCATTGGTTAGGAGGTTTGATCAGCCACAAAAGTACAAGCCCTTTGTCAGCAGGTGCATTGTGCAAGGAAATCTTGAGATTGGTAGTCTTAGGGAAGTCGATGTCAAGTCAGGCCTCCCTGCAACAACGAGTACTGAGAGATTGGAGCTTCTTGATGATGAAGAGCACATCTTAATTGTCAGGATTATTGGCGGGGATCACAGACTTAGGGTATTAAACAATTCTCACTTCTTTTGTTTTTTCCTTTTTTTCCCATTATTTTTTCTGATTTTTAACAACTTAGAGATTTCATTGTTATTAAGTACACTTGAGCATAGGTTTCTTTCTCAGTGGATGATCATTTCTATGGTGGAGAATTGCCTT…
> NtPYL 23	ATGAACGCGATTGGTGGATTAAGCGGAGTTGAAAAAGAGTACATAAAGAAGCATCACAGTCACGATCCTGCCGAGAATCAATGCACTTCTCTTTTGATCAAGCACATTAGAGCACCTCTTCCTCTTGTTCGTTAATCCTCCCTCCCTCCCTCCCTCCTGTCTATATTATTCTCCTTGCGGTTCTTTTCAACTAATTAAATGTTCTTGCCATGAACATCTCTATTCATAATTTGGTGTCAGTGCCTCTTCTTTAAATTAAGATCTTGTTTTTTTCTGAAATTATTGTTAGTTTTACTGTTTGCAAATAGGCCAATGTTACAAGGTTGTATAATTCTTCAATATTTAAATCAGGTTTGGTCGTTGGTTAGGAGATTTGATCAGCCAGAGAAGTACAAGCCC…
> NtPYL 24	ATGGTCAGCATAATGAACGTTAGGAGTAGTAGTGAAGATGATTACATTAGAAGACATCATAGACATGATATTAGGGAAAATCAGTGTAGCTCTTCACTTGTAAAGCATATTAGAGCTCCTGTTCATCTTGTAAGTGATCCCAACTCAGTTTCTTGAAAAAAAAAAGATTTGATTTTTATGTTTAGTTTAGCTTTTTTTGATAGCTCAATTTAGTTTATGGAAAAAAGTTTTGATTTTTATGCTTATTTGAGCTTTTCTTGTTAGCCCAATTTAGTTTATTGAAAAAAGATTTGATTTTTATGTTTATTTCAGCTTTTCTTGCTCAGATCTATATGTGATTGACCTGTTATTCAGGCTTTGATGGTTTAATTTTGTGCTTTATAATTGATTCATACTTAT…
> NtPYL 25	ATGGTCAGCATAATGAACGTTAGGATTAGTAGTGAAGATGATTACATTAGAAGACATCATAGACATGATGTTAGAGATAATCAGTGTAGCTCTTCACTTGTAAAACATATTAGAGCTCCTGTTCATCTTGTAAGTCATTCCAACTCAGTTTCTTGAAAAAAAAAAAGATTTGATTTTTATGTTTATTTTAGCTTTTTTTTGATAGCTCAATTTAATTTATTGAAAAAAGTTTTGATTTTTATGCTTATTTGAGCTTTTCTTGTTAGCCCAACTTAGTTTATTGAGAAAAGATCTGATTTTTATGTTTATTTTAAGCTTTTCTTGCTCAGATCTATATGTGATTGACTTGTTATTGAGGCTCTGATGGTTTATTTTTTGCTTTATAATTGGTTCATACTT…
> NtPYL 26	ATGGAGGAAGAGTATATTAGGAGACACCATAGACATGTGGTCAAGGACGATCAGTGTAGCTCTTCACTTGTCAAGCGCATCAGAGCTCCTGTTAATCTTGTAAGCTTGCTCCTTTTTTTAAAAAAAAATTTATTTGATATATTTCCCTATTTTTTCTCAGATCTATATGCAATCAACTTGTTACAGAGACTTTACGAGATATTCATTTTCACCCTTTTTTTCTAACATTCATAATTTGTTTTATAGCATCAGATTGAATTGACCTAGGACAGTGCGTAATTTTTCAAGTTTTATAGGATAACCTAAAAAATAAATTAAATATCTTATGACAAGTAACTAGATTGTGTAAACGTTACACTGTCACTTAGGGTTTGTTTGGTTTAAAAACAAGTTAGGTAA…
> NtPYL 27	ATGGAGGAAGAGTATATTAGGAGACACCATAGGCATGTGATCAAGGACGATCAGTGTAGCTCTTCACTTGTTAAGCGCATCAGAGCTCCTGTTAATCTTGTAAGCTTGCTCTTTTTTTTTATTTTTTTTTATTTTATATATTTCCCCAATTTCTTCTCAGATCTATATGCAATCAACTTGTTACGGAGACTTTGCGAGATTGAATTGACCTAGGGCAGTGCGTAATTTTTCAAGTTTTATAGGATAACCTAAAAAATAAATTAAATATCTTATGACAAATTGCTAGATTGTATAAAAGTTTCACTGTCACTTAAGGTTCGCTTGGTTTAAAAACAAGTTAAGTAATACAGTGAACAATAGTGCATGAGTTTTTGAGGTAAATATTTCGCTGCTGTTTTG…
> NtPYL 28	ATGGTCAAACGTTACCACACTCATGAACTCTCATCAAAACAATGTTCGTCAGTGCTAGTCCAAACCATAGATGCACCTCTTCCCTTGGTATGGTCTTTCGTAAGAAAATTCGACAAGCCACAATGCTATAAGAACTTCATCAACAGCTGCACTTTACTTTCTGGTGATGGTGGTGTTGGGAGTATAAGGGAAGTCACGTTAGTTTCTGGATTTCCTGGTAAAAAAAGCATAGAAAGCTTCGATTTTCTTGATGATGAAATGCATGTTTGTGTGTTCAGTGTTGTGGAAGCTGATCACAGTTTCTTGAACTTCAAATCTACTATCACTTTGCATGAGGATAAAGAAGAAGAAGATGATGATGATGATGATGGCAAAGTATTGAGAACTAGTACTGGAAAA…
> NtPYL 29	ATGGTCAAACTTTACCACACTCATGAACTCTCACCAAAACAATGTTCTTCAATGCTAGTCCAAACCATAGATGCACCTCTTCCCTTGGTATGGTCTTTGGTCAAAAAATTCGACAAGCCACAATGCTATAAGAACTTCATCAGCAGCTGCACTTTACTTTCTGGTGATGGTGGTGTTGGGAGTATAAGGGAAGTCACGTTAGTTTCTGGATTTCCTGGTAAAAAAAGCATAGAAAGGTTCGATTTTCTTGATGATGAAATGCATGTTTGTGTGTTCAGTGTTGTTAATGCCGATCACAGTTTCTTGAACTTCAAATCTACTATCACTTTGCATGAAGAAGAAGAAGAAGAAGAAGATGATGATGGCGGCAAAGTATTGAGCAGTACTGGGAAGAGTACA…

## Sheet: NtomPYLs
>Ntom0370050	ATGGTTAGCATAATGAACGTTAGGAGTAGTAGTGAAGATGATTACATTAGAAGACATCATAGACATGATATTAGGGAAAATCAGTGTAGCTCTTCACTTGTAAAGCATATTAGAGCTCCTGTTCATCTTGTAAGTGATCCCAACTCAGTTTCTTGAAAAAAAAAGATTTGATTTTTATGCTTAGTTTAGCTTTTTTTGATAGCTCAATTTAGTTTATGGAATAAAGTTTTGATTTTTATGCTTATTTGAGCTTTTCTTGTTAGCCCAATTTAGTTTATTGAAAAAAGATTTGATTTTTATGTTTATTTCAGCTTTTCTTGCTCAGATCTATATGTGATTGACCTGTTATTCAGGCTCTGATGGTTTAATTTTGTGCTTTATAATTGATTCATACTTATG…
>Ntom0349510	ATGGAGGAAGAGTATATTAGGAGACACCATAGACATGTGATCAAGGACGATCAGTGTAGCTCTTCACTTGTTAAGCGCATCAGAGCTCCTGTTAATCTTGTAAGCTTGCTCTTTTTTTTTTAATTTTTTTTTATATATTTCCCCAATTTCTTCTCAGATCTATATGCAATCAACTTGTTACGGAGACTTTGCGAGATTGAATTGACCTAGGGCAGTGCGTAATTTTTCAAGTTTTATAGGATAACCTAAAAAATAAATTAAATATCTTATGACAAATTGCTAGATTGTATAAAAGTTTCACTGTCACTTAAGGTTCGCTTGGTTTAAAAACAAGTTAAGTAATACAGTGAACAATAGTGCATGAGTTTTTGAGGTAAATATTTCGCTGCTGTTTTGAGG…
>Ntom0046390	ATGCCTCCTAGTTCTCCAGATTCATCTGTTTTACTCCAAAGAGTAAGCTCCAACACTACTCCTGATTTTGCCTGTAAACAATCCCAGCAATTACCAAGGCGTACTATGCCGATACCTTGTACGACACAAGTCCCAGATTCCGTTGTCCGATTCCATACTCATCCAGTGGGTCCCGACCAGTGCTGCTCCGCCTTGATCCAGCGGATTTCCGCCCCCGTCTCCACCGTATGGTCAGTGGTCCGCCGCTTCGACAATCCGCAAGCATACAAGCACTTCGTCAAGAGCTGCCACGTCATCGTAGGGGACGGTGATGTCGGCACTCTCCGCGAGGTTCGCGTGATCTCGGGCCTTCCAGCTGCGTCCAGCACGGAAAGGCTCGAGATCCTCGACGACGAGCGC…
>Ntom0177100	ATGCCTCCAAATCCTCCAAAATCATCACTTTTATTCCAAAGAGTCAACCCTACCACGACCCCTACAACTTCCGCCGGCGCCACCACTTGTAAAAAACTACAAAGACATACACCAATACCATGTACCGCACAAGTACCGGAGTCCGTCGTTAAATGCCACACTCACTCCGTTAGCCCAAACCAGTGTTGCTCCGCCATGATCCAGCGCGTCTCCGCCCCCGTCTCTGCCGTATGGTCCGTCGTCCGCCGTTTTGATAACCCTCAAGCCTATAAACACTTCGTCAAGAGCTGCCACGTCATCGTTGGGGACGGCGACGTGGGCACCCTCCGCGAAGTGCGCGTCATCTCGGGCCCTCCCGCTGCTAGCAGCACCGAGAGGCTCGAGATCCTTGACGAGGAG…
>Ntom0211600	ATGCCTTCTTCACTTCAGCTGCGTAGAATCAACCCAAGCACCGCCACATCCACCGCCACGCTCGCCGGAAACTACCACAAGCAACAATCGAAATCACAGCCTACATGGATCATCCCCGTTTCCGTTTCTGTCCCCGACTATGTATTGCATTATCACACCCACGTTGTGGGCCCCAACCAGTGTTGCTCCGCCGTTGTACAAGCCATCTCCGCCCCAATCGACACCGTCTGGTCCCTCGTCCGCCGCTTCGATAACCCGCAAGCATACAAGCACTTTCTTAAAAGCTGCCACGTCATTGACGGCGATGGTAACGTCGGTAGCTTGAGGGAAGTTCGCGTTGTTTCTGGACTTCCTGCGGCTTCTAGTACGGAGAGGCTGGAGATTTTAGACGATGAAAAA…
>Ntom0261490	ATGACTTCTACACTTCAACTCCATAGAATCAACCCTAACACCGCCGCTACACTCGCCGGAAACTTCCACAAACAACCGGAACAACCACCCACATGGATAACCCCCCTAACCAACACCTCTCTCCCCGACGACCTATTCCACTACCACACCCACGCAGTGGGCCCAAACCAATGCTGCTCCGCCGCGGTGCAATCCATCTCCGCCTCCATCGACACCGTATGGTCCCTCGTCCGCCGCTTCGACAACCCGCAAGCTTACAAACACTTCCTCAAGAGCTGCCACGTCATCGTCGGCGACGGGGAAGTTGGTTCGTTGCGTGAAGTCCACGTCATCTCCGGCCTCCCCGCAGCTTCGAGTATTGAGAGGTTAGAGATTTTAGACGACGAAAATCATGTTATG…
>Ntom0128520	ATGCCTTGTTCACTCCAGCTTCAACGGATCAACCCTACAACCGCCACCCCCGCCGCCACACTCGCCGTAAACTTCCACAAACAACCTCAGCCCACGTGGGTTATCCCCGCTCCCATCTCTAATATCCCTAACAATCTCCTACATTACCACACCCACGTTGTAGATCCCAACCAATGCTGCTCCGCCGTGGTGAAATTCATCTCCGCCCCGATTGACGCCGTGTGGTCCCTAGTCCGCCGTTTCGACAACCCGCAAGCGTACAAGCATTTCCTCAAGAGCTGCCACGTCATCGGCGGCGATGGAAACGTCGGCACGTTGAGGGAAGTTCGCGTAATTTCCGGCCTTCCCGCCGCTTCTAGTATGGAGAGGCTGGAGATTTTAGACGATGAGAAGCACGTC…
>Ntom0029000	ATGGATGGTGGCCAAGTTCCTCAAGGGCTAACAGAAGAAGAATTTGCAGAATTGGAGGCATTGATTCAAAATTACCATACCTTTGACCATCTCCCCAACACTTGCACTTCTCTTATAACACAACGCATTGACGCACCTGCGCACGTCGTATGGCCCTTCGTCCGCCGCTTTGACAACCCTGAGAAGTACAAGCACTTCATCAAAAGCTGCAAGATGACGACAGATATTGAAGTGTATGACCATCTAACCTAAAATATTATCAAATTTTAAATGAAACAAATAACATATTGAAATGTGTGTGATAATTTAATCTGTATAAATTTAAACGAGTAGGAATAACACAATTTTAATTATTTAACTATATATTATGTCTCAATAATAGGTGAAGGTGAGGTCGGC…
>Ntom0178960	ATGCTTCCCGAAAGTCAGAATTCATCTTATTTACTCCAAAGAATCAATTCCAACTCTTCAGCCAATTGTAAACAACCCCACCAACTACAGCGCCACTCACCAATACCATGCACCACCCAGGTACCAGATTCCGTCGTTAAATACCACACGCATTTAGTGGGACCCAACCAGTGCTGCTCCGCCGTGATCCAAAGAATCTCAGCCCCCGTATCCACCGTATGGTCCGTCGTCCGCCGGTTCGACAACCCACAAGCGTACAAGCACTTCGTCAAGAGCTGCCACCTCATTGACGGTGACGGTAACGTCGGTACTCTCCGTGAAGTCCGCGTTATCTCCGGGCTGCCAGCAGTAAACAGCACGGAGAGGTTAGAAATTCTTGACGAGGAGCGCCACGTCATT…
> LOC104094947	ACTACTTCTTTGATAGACTTAAAAGTCAAGACTCATCACAGACCAATTAACCAACAACCACCAATTCTCAATCTTTTCTCTATTTCTCTTTGACTCAGTAAGCTTTTTGTAGAAGTTCAAGTTGTGTTGAAAAGCTAGAAATTTTGAGGGTTTGAAGTAGAATTCTTGAAGGAAAATGGAGGCGCAGTTTATAACAAGATACCATAGTCATCAGCCTAGTGACCACCAGTGTTCTTCTTCTATTGTTAAGCACATCAAAGCACCAGTTGATATTGTAAATATCATATCTTTATTCCTAATATGTCTGTAGAAGTTATGAATTTTTGCTTCTTGTTGATGTTTTAACCTCTAGTCTTTTTTCCTCTTATTCTCTTGAATTCTGGTTAATCTTGCTTTTGC…
> LOC104091385	ATGGTCAAACTTTACCACACTCATGAACTCTCACCAAAACAATGTTCTTCAATGCTAGTC CAAACCATAGATGCACCTCTTCCCTTGGTATGGTCTTTGGTCAAAAAATTCGACAAGCCA CAATGCTATAAGAACTTCATCAGCAGCTGCACTTTACTTTCTGGTGATGGTGGTGTTGGG AGTATAAGGGAAGTGACGTTAGTTTCTGGATTTCCTGGTAAAAAAAGCATAGAAAGGTTC GATTTTCTTGATGATGAAATGCATGTTTGTGTGTTCAGTGTTGTTAATGCCGATCACAGT TTCTTGAACTTCAAATCTACTATCACTTTGGAAGAAGAAGAAGAAGAAGAAGAAGAAGAT GGCGGCAAAGTATTGAGCAGTACTGGGAAGAGT…

## Sheet: NsylPYLs
>Nsyl0240040	ATGGTCAGCATAATGAACGTTAGGATTAGTAGTGAAGATGATTACATTAGAAGACATCATAGACATGATGTTAGAGATAATCAGTGTAGCTCTTCACTTGTAAAACATATTAGAGCTCCTGTTCATCTTGTAAGTCATTCCAACTCAGTTTCTTGAAAAAAAAAAAGATTTGATTTTTATGTTTATTTTAGCTTTTTTGATAGCTCAATTTAATTTATTGAAAAAAGTTTTGATTTTTATGCTTATTTGAGCTTTTCTTGTTAGCCCAACTTAGTTTATTGAGAAAAGATCTGATTTTTATGTTTATTTTAAGCTTTTCTTGCTCAGATCTATATGTGATTGACCTGTTATTGAGGCTCTGATGGTTTATTTTTTGCTTTATAATTGGTTCATACTTAT…
>Nsyl0402820	ATGGAGGAAGAGTATATTAGGAGACACCATAGACATGTGGTCAAGGACGATCAGTGTAGCTCTTCACTTGTCAAGCGCATCAGAGCTCCTGTTAATCTTGTAAGCTTGCTCCTTTTTTTAAAAAAAAATTTATTTGATATATTTCCCTATTTTTTCTCAGATCTATATGCAATCAACTTGTTACAGAGACTTTACGAGATATTCATTTTCACCCTTTTTTTCTAACATTCATAATTTGTTTTATAGCATCAGATTGAATTGACCTAGGACAGTGCGTAATTTTTCAAGTTTTATAGGATAACCTAAAAAATAAATTAAATATCTTATGACAAGTAACTAGATTGTGTAAACGTTACACTGTCACTTAGGGTTTGTTTGGTTTAAAAACAAGTTAGGTAA…
>Nsyl0173910	ATGAACGCGATTGGTGGATTAAGCGGAGTTGAAAAAGAGTACATAAAGAAGCATCACAGTCACGATCCTGCCGAGAATCAATGCACTTCTCTTTTGATCAAGCACATTAGAGCACCTCTTCCTCTTGTTCGTTAATCCTCCCTCCCTCCCTCCCTCCTGTCTATATTATTCTCCTTGCGGTTCTTTTCAACTAATTAAATGTTCTTGCCATGAACATCTCTATTCATAATTTGGTGTCAGTGCCTCTTCTTTAAATTAAGATCTTGTTTTTTTCTGAAATTATTGTTAGTTTTACTGTTTGCAAATAGGCCAATGTTACAAGGTTGTATAATTCTTCAATATTTAAATCAGGTTTGGTCGTTGGTTAGGAGATTTGATCAGCCAGAGAAGTACAAGCCC…
>Nsyl0203250	ATGGAGGCACAGTTTATAGCAAGATATCATAGTCATCAACCTAGTGACCATCAGTGTTCTTCTTCTATTGTTAAGCACATCAAAGCACCAGTTGATATTGTAAATATCATCTCTTTATTCCTAATATGTCTGTAAAAGTTATGAATTTTTGCTTGTTGTTGATGTTTTAATCTCTATTCTTTTTTCCTCGTATTCTCTTGAATTCTGGTTAATCTTGCTTTTGCAATATGTTAAGAGTCTTTTCTCTTAATTTTTTTTTTGGGTTCTTTAGTATCTCTTATGGAGATTTTTATCAATATCGTGACTGTGGTGATTTTTTTTAATTTGTTTATAGTTATAGTAAATTGGGTATTTCTAGTTTGTTATCAAGCTGATATCTTTTGTTTAATCTTCTCTTTT…
>Nsyl0129950	ATGCATGAGCGGTTGATATGTTCATTGATTATGCAAAAAGGGGCGAATGCCTCATCTGCTTATTCTCGAAATTTGATTAGCATCGCTTTTACTTTGACTGAAGTTCTGGATCAACTCTTATAACTGCAAGAATGGCAAATTATTTTCTCATGTAACTTACATTTTGTAGCTTGTGTTCAGTCAGTCCTAATGGTAGCTGGGTCTTCCTCTTTTCATCAGGTTTGGTCATTGGTTAGGAGGTTTGATCAGCCACAAAAGTACAAGCCCTTCGTCAGCAGGTGCATTGTGCAAGGAAATCTTGAGATTGGTAGTCTTAGGGAAGTCGATGTCAAGTCAGGCCTCCCTGCAACCACGAGTACTGAGAGATTGGAGCTTCTTGATGATGAAGAGCACATCTTA…
>Nsyl0376280	ATGCCTTCTTCACTTCAGCTGCATAGAATCAACACAAGCACCGCCACATCCACCGCCACACTCGCCGGAAACTACCGCAAGCAACAATCGCAATCACAGCCTACATGGATCACTCCTGTTTCCGTTTCTGTCCCTGACTACGTAATGCATTATCACACCCACGTTGTGGGTCCCAATCAGTGTTGCTCCGCCGTTGTACAAGCCGTCTCCGCCCCAACCGACATCGTGTGGTCCCTCGTCCGCCGCTTCGATAACCCGCAAGCATACAAGCACTTTCTTAAAAGCTGCCACGTCATCGACGGCGATGGGAACGTCGGTAGTTTAAGAGAAGTTCGCGTTGTTTCTGGACTTCCCGCGGCTTCTAGTACGGAGAGGTTGGAGATTTTAGACGATGAAAAA…
>Nsyl0312070	ATGACTTCTACACTTCAACTCCATAGAATCAACAATAACACCGCCGCTACACTCGCCGGAAACTTCCACAAACAACCTGAACAACCACCCACATGGATTACCCCCCTAACCAACACCTCTCTCCCTAACAACCTATTCCATTACCACACCCACGCAGTGGGCCCCAACCAATGCTGCTCCGCCGCGGTGCAATCCATCTCCGCCCCGATCGACACCGTATGGTCCCTCGTCCGCCGCTTCGACAACCCGCAAGCTTACAAACACTTCCTCAAGAGCTGCCACGTTATCGTCGGCGACGGAGAAGTTGGTTCGTTGCGTGAAGTCCACGTCATCTCCGGCCTCCCCGCAGCTTCGAGTATTGAGAGGTTAGAGATTTTAGACGACGAAAATCATGTAATG…
>Nsyl0435490	ATGCCTCCTAGTTCTCCAGATTCATCTGTTTTACTCCAAAGAATAAGCTCCAACACTACTCCTGATTTTGCCTGTAAACAATCTCAGCAATTACAAAGGCGTACTATGCCGATACCTTGTACGACACAAGTCCCAGATTCCGTTGTCCGATTCCATACTCACCCAGTGGGTCCCAACCAGTGCTGCTCCGCCGTGATCCAGCGGATTTCCGCCCCCGTCTCCACCGTATGGTCAGTTGTCCGCCGCTTCGACAACCCGCAAGCATACAAGCATTTCGTCAAGAGCTGCCACGTCATCGTAGGGGATGGTGACGTCGGCACTCTCCGCGAGGTTCGCGTGATCTCAGGCCTTCCAGCTGCGTCCAGCACGGAAAGACTCGAGATCCTCGACGACGAGCGC…
>Nsyl0104080	ATGCCTTGTTCACTCCAGCTTCAACGGATCAGCCCTACAACCGCCACCCCCGCCGCCACACTCGCCGTAAACTTGCACAAACAACCTCAGCCCACGTGGGTTATCCCCGTTCCCATCTCTAATATCCCCAAAAATCTCCTACATTACCACACTCACGTTGTAGATCCCAACCAGTGCTGCTCCGCCGTGGTGCAATCCATCTCCGCCCCGATTGACGCCGTGTGGTCCCTAGTCCGCCGTTTCGACAACCCGCAAGCGTACAAGCATTTCCTTAAGAGCTGCCACGTCATCGGCGGCGATGGAAACGTCGGCACGTTGAGGGAAGTTCGCGTAATTTCCGGCCTTCCCGCCGCTTCTAGTACGGAGAGGCTGGAGATTTTAGACGATGAGAAGCACGTC…
>Nsyl0463960	ATGCTTCCCAATAGTCAGAATTCATCTTATTTACTCCAAAGAATCAATTCAAACACTACAGCCAATTGTAAACAACCCCACCAACTACAGCGCCACACACCAATACCATGCACCACTCAGGTACCAGATTCCGTCGTTAAATACCATACACATCTTGTGGGACCCAACCAGTGTTGCTCCGCCGTGATCCAAAGAATCTCAGCTCCCGTTTCCACCGTATGGTCCGTCGTCCGCCGGTTCGATAACCCACAAGCGTACAAGCACTTCGTCAAGAGCTGCCACCTCATCGACGGTGACGGTAACGTCGGTACTCTCCGTGAAGTCCGCGTTATCTCCGGTCTGCCAGCTGTAAACAGCACGGAGAAGCTAGAAATTCTTGACGAAGAGCGCCACGTCATT…
>Nsyl0370740	ATGTCTCGTTCTCAAGTTCCTCACGGGCTTAAGGAAGAAGAATTCATAGAGCTAGAGCCATTGATTCACAACTACCATACCTTTGATCATTTGCCAAACACTTGCACTTCACTTATAACGCAGCGTATTGAGGCGCCGGCAAACGTCGTGTGGCCTTTTGTTCGGCGTTTCGACAACCCCCAGAAGTACAAGCATTTCATCAAAAGCTGCAAAATGACAGGTAATCAGAGACGAATTCAAGATGGATTCTGCAAATTCAATTTAATTATCATTTTCAACTCAAATTATATATTCAATGCATTTTTTAATTCGAATCAAAGCTACTGGATTCGGCCGAATCCGACACTCTAGCTCCGCCCCTATCTATTAGGGATATACTTATTGGTATGGGGTCATTTA…
>Nsyl0089810	ATGGATGGTGCAGACCAAGTTCCTCAAGGGCTAACAGAAGAAGAATTTGCAGAATTGGAGCCATTGATTCGCAATTACCATACCTTTGACCATCTCCCCAACACTTGCACTTCTCTTATTACCCAACACATTGATGCACCCGCGCATGTCGTATGGCCCTTCGTCCGCCGCTTTGACAACCCTGAGAAGTACAAGCACTTCATCAAAAGCTGCAAGATGACTGCAGGTATTGAAGTGTGTGATTAAACAATTATATTATGTCTTAATAATATTTCCCCTCACCGCTGGGTCTTATTCCACTTCATACGCCAAATGCGTGAATTTTTTATTTTTTATCTTAACTTTTTCGGCATGATATTTGATCCCAAGATCCTTATTAGGTGAATGTGCAACACCTTG…
> LOC104233805	ATGCCTCCAAATCCTCCAAAATCATCACTTTTATTCCAAAGAATCAACCCTACCACCACCCCTACAACTTCCGCCGGCGCCACCACTTGTAATAAACTACAAAGACATACACCAATACCATGTACCGCACAAGTACCGGATTCCGTCGTTAAATACCACACTCAATCCGTTAGCCCAAACCAGTGTTGCTCCGCCGTGATCCAGCGCGTCTCCGCCCCCGTCTCTGCCGTATGGTCCGTCATCCGCCGTTTCGATAAACCTCAAGCCTATAAACACTTCGTCAAGAGCTGTCACGTCATCGTTGGGGACGGCGACGTGGGCACCCTCCGCGAAGTGCATGTCATCTCGGGCCTTCCCGCTGCGAGAAGCACCGAGAGGCTCGAGATCCTTGACGAAGAG…
> LOC104247806	ATGCATCCAATAATGTTATTGACAAATCCAAAAAACTCAAAAGCCCTGGATAAAATGGTCAAACGTTACCACACTCATGAACTCTCATCAAAACAATGTTCGTCAGTGCTAGTCCAAACCATAGATGCACCTCTTCCCTTGGTATGGTCTTTCGTAAGAAAATTCGACAAGCCACAATGCTATAAGAACTTCATCAACAGCTGCACTTTACTTTCTGGTGATGGTGGTGTTGGGAGTATAAGGGAAGTCACGTTAGTTTCTGGATTTCCTGGTAAAAAAAGCATAGAAAGCTTCGATTTTCTTGATGATGAAATGCATGTTTGTGTGTTCAGTGTTGTGGAAGCTGATCACAGTTTCTTGAACTTCAAATCTACTATCACTTTGCATGAGGATAAAGAA…
> LOC104234717	CAGAGGGGAGATAATTAAATACTAAAATCGATAATGGAGCTGCTCTATTTGTAATGGCGGTGGCGACTTCCCAAACGCACCGAGTCTGACTCGTCCACTTGCGAGTTCATTCAATACGCGTGAAGCTGTTAACCAGCTAACAGAATCTCGGAAATTCCTGCTCCGGTCGCCGGCGACAGAAATAGACGGCGTTAACTGTTTGATGTTAGCGGTGGAGAGAGACTAAGCGACGATGAGCCCGAACGGATTCAGCGGTGTAGAGAAAGAGTATATAAGGAAGCATCATCATCATCATGACCTAGCGGAGAATCAATGCAGTTCCTTTCTAGTCAAGCACATTCGAGCGCCTGTTCATCTCGTTCGTCCTTTTCTCTCTCTTTTGCATTTTATTTTTTCGCG…
> LOC104210101	ATGTCTCGTTCTCAAGTTCCTCACGGGCTTAAGGAAGAAGAATTCATAGAGCTAGAGCCATTGATTCACAACTACCATACCTTTGATCATTTGCCAAACACTTGCACTTCACTTATAACGCAGCGTATTGAGGCGCCGGCAAACGTCGTGTGGCCTTTTGTTCGGCGTTTCGACAACCCCCAGAAGTACAAGCATTTCATCAAAAGCTGCAAAATGACAGGTAATCAGAGACGAATTCAAGATGGATTCTGCAAATTCAATTTAATTATCATTTTCAACTCAAATTATATATTCAATGCATTTTTTAATTCGAATCAAAGCTACTGGATTCGGCCGAATCCGACACTCTAGCTCCGCCCCTATCTATTAGGGATATACTTATTGGTATGGGGTCATTTA…
