# Supplementary material for: Genome-wide identification and characterization of ABA receptor PYL/RCAR gene family reveals evolution and roles in drought stress in Nicotiana tabacum
Source: BMC Genomics. 2019 Jul 11;20:575. doi: 10.1186/s12864-019-5839-2 (PMC6625023; doi:10.1186/s12864-019-5839-2)
Supplement: Supplementary file 2 — Table S2. Coding sequences of NtPYLs, NtomPYLs, NsylPYLs. (XLSX 19 kb) [file 12864_2019_5839_MOESM2_ESM.xlsx]

## Sheet: NtPYLs
>NtPYL1	ATGGATGGTGGCCAAGTTCCTCAAGGGCTAACAGAAGAAGAATTTGCAGAATTGGAGGCATTGATTCAAAATTACCATACCTTTGACCATCTCCCCAACACTTGCACTTCTCTTATAACACAACGCATTGACGCACCTGCGCACGTCGTATGGCCCTTCGTCCGCCGCTTTGACAACCCTGAGAAGTACAAGCACTTCATCAAAAGCTGCAAGATGACGACAGGTGAAGGTGAGGTCGGCAGCATAAGGGAAGTGACAGTTGTATCAGGAATACCTGCATCCACAAGTACAGAACGCCTAGAGATTTTAGACGACGAGAAACACATCCTTAGCTTTCGAGTTGTAGGGGGTGAGCATAGGCTGAACAACTACAGATCAGTTACATCAGTGAATGAGTTC…
>NtPYL2	ATGGATGGTGCAGACCAAGTTCCTCAAGGGCTAACAGAAGAAGAATTTGCAGAATTGGAGCCATTGATTCGCAATTACCATACCTTTGACCATCTCCCCAACACTTGCACTTCTCTTATTACCCAACACATTGATGCACCCGCGCATGTCGTATGGCCCTTCGTCCGCCGCTTTGACAACCCTGAGAAGTACAAGCACTTCATCAAAAGCTGCAAGATGACTGCAGGTGACGGTGAGGTCGGCAGCATAAGGGAAGTGACAGTCGTATCAGGAATACCTGCATCCACGAGTACAGAACGCCTAGAGATTTTAGACGACGAGAAACATATCCTTAGCTTTCGAGTTGTAGGGGGTGAGCATAGGCTGAATAATTACAGATCAGTTACATCAGTGAATGAG…
>NtPYL3	ATGTCTCGTTCTCAAGTTCCTCATGGGCTTAAGGAAGAAGAATTCATAGAGCTAGAGCCATTGATTCTCAACTACCATACCTTTGACCATTTGCCAAACACTTGCACTTCACTGATAACGCAGCGTATTGAGGCACCGGCAAACGCCGTGTGGCCTTTTGTTCGGCGTTTCGACAACCCCCAGAAGTACAAGCATTTCATCAAAAGCTGCAAAATGACAGGTGATGGTGGTGTTGGAAGCATGAGGGAAGTGTCCGTAGTGTCGGGAATCCCAGCATCGACGAGCACGGAGCGACTGGAGATTCTGGACGATGAGAAGCATATTCTGAGCTTCAGGGTGGTGGGGGGTGAGCATAGGCTGAATAATTATAGGTCTGTTACATCAGTGAATGAGTTCAAG…
>NtPYL4	ATGTCTCGTTCTCAAGTTCCTCACGGGCTTAAGGAAGAAGAATTCATAGAGCTAGAGCCATTGATTCACAACTACCATACCTTTGATCATTTGCCAAACACTTGCACTTCACTTATAACGCAGCGTATTGAGGCGCCAGCAAACGTCGTGTGGCCTTTTGTTCGGCGTTTCGACAACCCCCAGAAGTACAAGCATTTCATCAAAAGCTGCAAAATGACAGGTGATGGTGGTGTTGGAAGCATGAGGGAAGTGTCCGTAGTGTCAGGAATCCCAGCATCGACGAGCACGGAGCGACTGGAGATTCTGGACGATGAGAAGCATATTCTGAGCTTCAGGGTGGTGGGGGGTGAGCATAGGCTGAATAATTATAGGTCAGTTACATCAGTGAATGAGTTCAAG…
>NtPYL5	ATGTCTCGTTCTCAAGTTCCTCACGGGCTTAAGGAAGAAGAATTCATAGAGCTAGAGCCATTGATTCACAACTACCATACCTTTGATCATTTGCCAAACACTTGCACTTCACTTATAACGCAGCGTATTGAGGCGCCAGCAAACGTCGTGTGGCCTTTTGTTCGGCGTTTCGACAACCCCCAGAAGTACAAGCATTTCATCAAAAGCTGCAAAATGACAGGTGATGGTGGTGTTGGAAGCATGAGGGAAGTGTCCGTAGTGTCAGGAATCCCAGCATCGACGAGCACGGAGCGACTGGAGATTCTGGACGATGAGAAGCATATTCTGAGCTTCAGGGTGGTGGGGGGTGAGCATAGGCTGAATAATTATAGGTCAGTTACATCAGTGAATGAGTTCAAG…
>NtPYL6	ATGCCTTCTTCACTTCAGCTGCGTAGAATCAACCCAAGCACCGCCACATCCACCGCCACGCTCGCCGGAAACTACCACAAGCAACAATCGAAATCACAGCCTACATGGATCATCCCCGTTTCCGTTTCTGTCCCCGACTATGTATTGCATTATCACACCCACGTTGTGGGCCCCAACCAGTGTTGCTCCGCCGTTGTACAAGCCATCTCCGCCCCAATCGACACCGTCTGGTCCCTCGTCCGCCGCTTCGATAACCCGCAAGCATACAAGCACTTTCTTAAAAGCTGCCACGTCATTGACGGCGATGGTAACGTCGGTAGCTTGAGGGAAGTTCGCGTTGTTTCTGGACTTCCTGCGGCTTCTAGTACGGAGAGGCTGGAGATTTTAGACGATGAAAAA…
>NtPYL7	ATGCTTCCCAATAGTCAGAATTCATCTTATTTACTCCAAAGAATCAATTCCAACACTTCAGCCAATTGTAAACAACCCCACCAACTACAGCGCCACTCACCAATACCATGCACCACCCAGGTACCAGATTCCGTCGTTAAATACCACACGCATTTAGTGGGACCCAACCAGTGCTGCTCCGCCGTGATCCAAAGAATCTCAGCCCCCGTATCCACCGTATGGTCCGTCGTCCGCCGGTTCGACAACCCACAAGCGTACAAGCACTTCGTCAAGAGCTGCCACCTCATTGACGGTGACGGTAACGTCGGTACTCTCCGTGAAGTCCGCGTTATCTCCGGGCTGCCAGCAGTAAACAGCACGGAGAGGTTAGAAATTCTTGACGAGGAGCGCCACGTCATT…
>NtPYL8	ATGACTTCTACACTTCAACTCCATAGAATCAACCCTAACACCGCCGCTACACTCGCCGGAAACTTCCACAAACAACCGGAACAACCACCCACATGGATAACCCCCCTAACCAACACCTCTCTCCCCGACGACCTATTCCACTACCACACCCACGCAGTGGGCCCAAACCAATGCTGCTCCGCCGCGGTGCAATCCATCTCCGCCTCCATCGACACCGTATGGTCCCTCGTCCGCCGCTTCGACAACCCGCAAGCTTACAAACACTTCCTCAAGAGCTGCCACGTCATCGTCGGCGACGGGGAAGTTGGTTCGTTGCGTGAAGTCCACGTCATCTCCGGCCTCCCCGCAGCTTCGAGTATTGAGAGGTTAGAGATTTTAGACGACGAAAATCATGTTATG…
>NtPYL9	ATGACTTCTACACTTCAACTCCATAGAATCAACAATAACACCGCCGCTACACTCGCCGGAAACTTCCACAAACAACCTGAACAACCACCCACATGGATTACCCCCCTAACCAACACCTCTCTCCCTAACAACCTATTCCATTACCACACCCACGCAGTGGGCCCCAACCAATGCTGCTCCGCCGCGGTGCAATCCATCTCCGCCCCGATCGACACCGTATGGTCCCTCGTCCGCCGCTTCGACAACCCGCAAGCTTACAAACACTTCCTCAAGAGCTGCCACGTTATCGTCGGCGACGGAGAAGTCGGTTCGTTGCGTGAAGTCCACGTCATCTCCGGCCTCCCCGCAGCTTCGAGTATTGAGAGGTTAGAGATTTTAGACGACGAAAATCATGTAATG…
>NtPYL10	ATGCCTTGTTCACTCCAGCTTCAACGGATCAGCCCTACAACCGCCACCCCCGCCGCCACACTCGCCGTAAACTTGCACAAACAACCTCAGCCCACGTGGGTTATCCCCGTTCCCATCTCTAATATCCCCAAAAATCTCCTACATTACCACACTCACGTTGTAGATCCCAACCAGTGCTGCTCCGCCGTGGTGCTATCCATCTCCGCCCCGATTGACGCCGTGTGGTCCCTAGTCCGCCGTTTCGACAACCCGCAAGCGTACAAGCATTTCCTTAAGAGCTGCCACGTCATCGGCGGCGATGGAAACGTCGGCACGTTGAGGGAAGTTCGCGTAATTTCCGGCCTTCCCGCCGCTTCTAGTACGGAGAGGCTGGAGATTTTAGACGATGAGAAGCACGTC…
>NtPYL11	ATGCCTTGTTCACTCCAGCTTCAACGGATCAACCCTACAACCGCCACCCCCGCCGCCACACTCGCCGTAAACTTCCACAAACAACCTCAGCCCACGTGGGTTATCCCCGCTCCCATCTCTAATATCCCTAACAATCTCCTACATTACCACACCCACGTTGTAGATCCCAACCAATGCTGCTCCGCCGTGGTGAAATTCATCTCCGCCCCGATTGACGCCGTGTGGTCCCTAGTCCGCCGTTTCGACAACCCGCAAGCGTACAAGCATTTCCTCAAGAGCTGCCACGTCATCGGCGGCGATGGAAACGTCGGCACGTTGAGGGAAGTTCGCGTAATTTCCGGCCTTCCCGCCGCTTCTAGTATGGAGAGGCTGGAGATTTTAGACGATGAGAAGCACGTC…
>NtPYL12	ATGCCTTGTTCACTCCAGCTTCAACGGATCAACCCTACAACCGCCACCCCCGCCGCCACACTCGCCGTAAACTTCCACAAACAACCTCAGCCCACGTGGGTTATCCCCGCTCCCATCTCTAATATCCCTAACAATCTCCTACATTACCACACCCACGTTGTAGATCCCAACCAATGCTGCTCCGCCGTGGTGAAATTCATCTCCGCCCCGATTGACGCCGTGTGGTCCCTAGTCCGCCGTTTCGACAACCCGCAAGCGTACAAGCATTTCCTCAAGAGCTGCCACGTCATCGGCGGCGATGGAAACGTCGGCACGTTGAGGGAAGTTCGCGTAATTTCCGGCCTTCCCGCCGCTTCTAGTATGGAGAGGCTGGAGATTTTAGACGATGAGAAGCACGTC…
>NtPYL13	ATGATCCAGCGCGTCTCCGCCCCCGTCTCTGCCGTATGGTCCGTCGTCCGCCGTTTTGATAACCCTCAAGCCTATAAACACTTCGTCAAGAGCTGCCACGTCATCGTTGGGGACGGCGACGTGGGCACCCTCCGCGAAGTGCGCGTCATCTCGGGCCCTCCCGCTGCTAGCAGCACCGAGAGGCTCGAGATCCTTGACGAGGAGCGCCATGTCATCAGCTTCAGCGTTGTTGGTGGGGACCACCGCCTGGAAAATTACCGATCTGTCACCACCCTCCACTCCGATCCCTCTTCTTGCAATGGAAGTACGAGCACTAGTACTATCGTCGTGGAATCCTACGTTGTTGATATACCACATGGGAATACTAAAGAAGAAACATGTGTGTTTGTGGACACTATT…
>NtPYL14	ATGCCTCCAAATCCTCCAAAATCATCACTTTTATTCCAAAGAATCAACCCTACCACCACCCCTACAACTTCCGCCGGCGCCACCACTTGTAATAAACTACAAAGACATACACCAATACCATGTACCGCACAAGTACCGGATTCCGTCGTTAAATACCACACTCAATCCGTTAGCCCAAACCAGTGTTGCTCCGCCGTGATCCAGCGCGTCTCCGCCCCCGTCTCTGCCGTATGGTCCGTCATCCGCCGTTTCGATAAACCTCAAGCCTATAAACACTTCGTCAAGAGCTGTCACGTCATCGTTGGGGACGGCGACGTGGGCACCCTCCGCGAAGTGCATGTCATCTCGGGCCTTCCCGCTGCGAGAAGCACCGAGAGGCTCGAGATCCTTGACGAAGAG…
>NtPYL15	ATGCCTCCTAGTTCTCCAGATTCATCTGTTTTACTCCAAAGAGTAAGCTCCAACACTACTCCTGATTTTGCCTGTAAACAATCCCAGCAATTACCAAGGCGTACTATGCCGATACCTTGTACGACACAAGTCCCAGATTCCGTTGTCCGATTCCATACTCATCCAGTGGGTCCCGACCAGTGCTGCTCCGCCTTGATCCAGCGGATTTCCGCCCCCGTCTCCACCGTATGGTCAGTGGTCCGCCGCTTCGACAATCCGCAAGCATACAAGCACTTCGTCAAGAGCTGCCACGTCATCGTAGGGGACGGTGATGTCGGCACTCTCCGCGAGGTTCGCGTGATCTCGGGCCTTCCAGCTGCGTCCAGCACGGAAAGGCTCGAGATCCTCGACGACGAGCGC…
>NtPYL16	ATGCCTCCTAGTTCTCCAGATTCATCTGTTTTACTCCAAAGAATAAGCTCCAACACTACTCCTGATTTTGCCTGTAAACAATCTCAGCAATTACAAAGGCGTACTATGCCGATACCTTGTACGACACAAGTCCCAGATTCCGTTGTCCGATTCCATACTCACCCAGTGGGTCCCAACCAGTGCTGCTCCGCCGTGATCCAGCGGATTTCCGCCCCCGTCTCCACCGTATGGTCAGTTGTCCGCCGCTTCGACAACCCGCAAGCATACAAGCATTTCGTCAAGAGCTGCCACGTCATCGTAGGGGATGGTGACGTCGGCACTCTCCGCGAGGTTCGCGTGATCTCAGGCCTTCCAGCTGCGTCCAGCACGGAAAGACTCGAGATCCTCGACGACGAGCGC…
>NtPYL17	ATGCTTCCCAATAGTCAGAATTCATCTTATTTACTCCAAAGAATCAATTCAAACACTACAGCCAATTGTAAACAACCCCACCAACTACAGCGCCACACACCAATACCATGCACCACTCAGGTACCAGATTCCGTCGTTAAATACCATACACATCTTGTGGGACCCAACCAGTGTTGCTCCGCCGTGATCCAAAGAATCTCAGCTCCCGTTTCCACCGTATGGTCCGTCGTCCGCCGGTTCGATAACCCACAAGCGTACAAGCACTTCGTCAAGAGCTGCCACCTCATCGACGGTGACGGTAACGTCGGTACTCTCCGTGAAGTCCGCGTTATCTCCGGTCTGCCAGCTGTAAACAGCACGGAGAAGCTAGAAATTCTTGACGAAGAGCGCCACGTCATT…
>NtPYL18	ATGCCTTCTTCACTTCAGCTGCATAGAATCAACACAAGCACCGCCACATCCACCGCCACACTCGCCGGAAACTACCGCAAGCAACAATCGCAATCACAGCCTACATGGATCACTCCTGTTTCCGTTTCTGTCCCTGACTACGTAATGCATTATCACACCCACGTTGTGGGTCCCAATCAGTGTTGCTCCGCCGTTGTACAAGCCGTCTCCGCCCCAACCGACATCGTGTGGTCCCTCGTCCGCCGCTTCGATAACCCGCAAGCATACAAGCACTTTCTTAAAAGCTGCCACGTCATCGACGGCGATGGGAACGTCGGTAGTTTAAGAGAAGTTCGCGTTGTTTCTGGACTTCCCGCGGCTTCTAGTACGGAGAGGTTGGAGATTTTAGACGATGAAAAA…
>NtPYL19	ATGGAGGCACAGTTTATAGCAAGATATCATAGTCATCAACCTAGTGACCATCAGTGTTCTTCTTCTATTGTTAAGCACATCAAAGCACCAGTTGATATTGTTTGGTCACTAGTGAGGAGATTCGATCAGCCTCAGAAGTATAAGCCATTTGTTAGTAGGTGTACTGTGAAGGGTGATCTTAGGATTGGAAGTGTTAGAGAGGTGAATGTTAAGTCAGGTCTTCCAGCAACCACCAGCACTGAAAGATTGGAACTTCTTGATGACGAAGAGCACATTCTTGGCATTAGAATCGTCGGTGGTGATCACAGGCTAAAGAACTATTCTTCAGTTATTACAGTCCATCCAGAGATACTTGACGGTACACCAGGAACACTGGTGATTGAGTCATTTATGGTGGAT…
>NtPYL20	ATGGAGGCGCAGTTTATAACAAGATACCATAGTCATCAGCCTAGTGACCACCAGTGTTCTTCTTCTATTGTTAAGCACATCAAAGCACCAGTTGATATTGTTTGGTCGCTGGTGAGGAGATTCGATCAGCCTCAGAAGTATAAGCCATTTGTTAGCAGGTGTACTGTGAAGGGTGATCTTAGGATTGGAAGTGTTAGAGAGGTGAATGTTAAGTCAGGTCTTCCAGCAACCACCAGCACTGAAAGATTGGAACTTCTTGATGACGAAGAGCACATTCTTGGCATCAGAATCGTCGGTGGTGATCACAGGCTAAAGAACTATTCTTCAGTTATTACAGTCCATCCGGAGATACTTGATGGTGCACCGGGGACACTGGTGATTGAGTCATTTATGGTAGAT…
>NtPYL21	ATGAGCCCGAACGGATTCAGCGGTGTAGAGAAAGAGTATATAAGGAAGCATCATCATCATCATGACCTAGCGGAGAATCAATGCAGTTCCTTTCTAGTCAAGCACATTCGAGCGCCTGTTCATCTCGTTTGGTCATTGGTTAGGAGGTTTGATCAGCCACAAAAGTACAAGTCCTTCGTCAGCAGGTGCATTGTGCAAGGAAATCTTGAGATTGGTAGTCTTAGGGAAGTCGATGTCAAGTCAGGCCTCCCTGCAACCACGAGTACTGAGAGATTGGAGCTTCTTGACGATGAAGAGCACATCTTAAGTGTCAGGATTATTGGCGGGGATCACAGACTTAGGAATTACTCATCAATCATATCTGTCCACCCGGAGGTGATTGATGGAAGACCTGGGACA…
>NtPYL22	ATGGTAGCTGGGTCTTCCTCTTTTTATCAGGTTTGGTCATTGGTTAGGAGGTTTGATCAGCCACAAAAGTACAAGCCCTTTGTCAGCAGGTGCATTGTGCAAGGAAATCTTGAGATTGGTAGTCTTAGGGAAGTCGATGTCAAGTCAGGCCTCCCTGCAACAACGAGTACTGAGAGATTGGAGCTTCTTGATGATGAAGAGCACATCTTAATTGTCAGGATTATTGGCGGGGATCACAGACTTAGGAATTACTCATCAATCATATCTGTCCACCCGGAGGTGATTGATGGAAGACCTGGGACACTGGTGATTGAATCATTTGTGGTGGACGTACCCGAAGGAAACACCAAAGATGAGACGTGTTACTTTGTTGAAGCATTAATCAAATGCAACCTAAAA…
>NtPYL23	ATGAACGCGATTGGTGGATTAAGCGGAGTTGAAAAAGAGTACATAAAGAAGCATCACAGTCACGATCCTGCCGAGAATCAATGCACTTCTCTTTTGATCAAGCACATTAGAGCACCTCTTCCTCTTGTTTGGTCGTTGGTTAGGAGATTTGATCAGCCAGAGAAGTACAAGCCCTTTGTCAGCAGGTGTATTTCACAAGGAAATCTTGAGATTGGTAGTCTTAGAGAAGTCGATGTCAGATCAGGCCTACCTGCAACAACTAGCACTGAAAGGTTGGAGCTTCTCAATGATGAAGACCACATCTTATGTGTCAGGATTGTTGGCGGGGATCACAGACTAAGGAATTACTCGTCAATTATATCTCTCCATCCAGAGGTCATTGATGGAAGACCTGGGACA…
>NtPYL24	ATGGTCAGCATAATGAACGTTAGGAGTAGTAGTGAAGATGATTACATTAGAAGACATCATAGACATGATATTAGGGAAAATCAGTGTAGCTCTTCACTTGTAAAGCATATTAGAGCTCCTGTTCATCTTGTTTGGTCATTAGTGAGAAGGTTTGATCAGCCACAAAGGTACAAACCGTTTGTTAGCAGGTGCATCGTGCAAGGGGACCTTGAAATTGGGAGTGTCAGAGAAGTGAATGTTAAGTCCGGACTCCCAGCTACCACAAGCAAGGAAAGGTTAGAGCTTCTAAATGACGAGGAGCACATCTTTGGGGTAAAGATTGTCGGTGGGGATCACAGGCTTAGGAACTACTCATCAATTATAACTGTTCATCCGGAGGTCATTGATGGAAGGCCTGGA…
>NtPYL25	ATGGTCAGCATAATGAACGTTAGGATTAGTAGTGAAGATGATTACATTAGAAGACATCATAGACATGATGTTAGAGATAATCAGTGTAGCTCTTCACTTGTAAAACATATTAGAGCTCCTGTTCATCTTGTTTGGTCATTAGTGAGGAGGTTCGATCAGCCACAAAGGTACAAACCATTTGTTAGCAGGTGCATCGTGCAAGGGGACCTTGAAATCGGAAGTGTCAGAGAAGTGAATGTTAAGTCCGGACTCCCGGCAACCACAAGTAAGGAGAGGTTAGAGCTTCTAAATGACGAGGAACACATCTTTGGTGTAAAGATTGTCGGTGGAGATCACAGGCTTAGGAACTACTCATCGATTATCACTGTTCACCCGGAGGTCATTGATGGAAGGCCTGGA…
>NtPYL26	ATGGAGGAAGAGTATATTAGGAGACACCATAGACATGTGGTCAAGGACGATCAGTGTAGCTCTTCACTTGTCAAGCGCATCAGAGCTCCTGTTAATCTTGTATGGTCATTGGTGAGAAGGTTTGATCAACCACAAAGGTACAAACCATTCGTCAGCAGGTGCGTCGTGCAAGGGGACCTTGCAATAGGGAGTGTGAGAGAAGTAAATGTTAGGTCGGGTCTTCCGGCCACCACCAGCAAGGAGAGGTTAGAGCTTCTAGATGACGAGGAGCACATCTTTGGCGTGAAGATTGTTGGTGGAGATCACAGGTTAAGGAACTACTCATCGATTATCACTGTTCATCCTGAGGTCATTGATGGGAGACCTGGAACAATTGTAATAGAGTCATTTGTGGTAGAT…
>NtPYL27	ATGGAGGAAGAGTATATTAGGAGACACCATAGGCATGTGATCAAGGACGATCAGTGTAGCTCTTCACTTGTTAAGCGCATCAGAGCTCCTGTTAATCTTGTATGGTCATTGGTGAGAAGGTTTGATCAACCACAAAGGTACAAACCATTCGTCAGCAGGTGCGTCGTGCAAGGGGACCTTGAAATTGGGAGTGTGAGAGAAGTAAATGTTAGATCGGGTCTTCCGGCCACCACCAGCAAGGAGAGGTTAGAGCTTCTAGATGACGAGGAGCACATCTTTGGCGTGAAGATTGTTGGTGGAGATCACAGGCTTAGGAACTACTCGTCGATTATCACTGTTCATCCTGAGGTCATTGATGGGAGACCTGGAACAATTGTAATCGAGTCATTTGTAGTAGAT…
>NtPYL28	ATGGTCAAACGTTACCACACTCATGAACTCTCATCAAAACAATGTTCGTCAGTGCTAGTCCAAACCATAGATGCACCTCTTCCCTTGGTATGGTCTTTCGTAAGAAAATTCGACAAGCCACAATGCTATAAGAACTTCATCAACAGCTGCACTTTACTTTCTGGTGATGGTGGTGTTGGGAGTATAAGGGAAGTCACGTTAGTTTCTGGATTTCCTGGTAAAAAAAGCATAGAAAGCTTCGATTTTCTTGATGATGAAATGCATGTTTGTGTGTTCAGTGTTGTGGAAGCTGATCACAGTTTCTTGAACTTCAAATCTACTATCACTTTGCATGAGGATAAAGAAGAAGAAGATGATGATGATGATGATGGCAAAGTATTGAGAACTAGTACTGGAAAA…
>NtPYL29	ATGGTCAAACTTTACCACACTCATGAACTCTCACCAAAACAATGTTCTTCAATGCTAGTCCAAACCATAGATGCACCTCTTCCCTTGGTATGGTCTTTGGTCAAAAAATTCGACAAGCCACAATGCTATAAGAACTTCATCAGCAGCTGCACTTTACTTTCTGGTGATGGTGGTGTTGGGAGTATAAGGGAAGTCACGTTAGTTTCTGGATTTCCTGGTAAAAAAAGCATAGAAAGGTTCGATTTTCTTGATGATGAAATGCATGTTTGTGTGTTCAGTGTTGTTAATGCCGATCACAGTTTCTTGAACTTCAAATCTACTATCACTTTGCATGAAGAAGAAGAAGAAGAAGAAGATGATGATGGCGGCAAAGTATTGAGCAGTACTGGGAAGAGTACA…

## Sheet: NtomPYLs
>Ntom0370050	ATGGTTAGCATAATGAACGTTAGGAGTAGTAGTGAAGATGATTACATTAGAAGACATCATAGACATGATATTAGGGAAAATCAGTGTAGCTCTTCACTTGTAAAGCATATTAGAGCTCCTGTTCATCTTGTTTGGTCATTAGTGAGAAGGTTTGATCAGCCACAAAGGTACAAACCGTTTGTTAGCAGGTGCATCGTGCAAGGGGACCTTGAAATCGGGAGTGTCAGAGAAGTGAATGTTAAGTCCGGACTCCCAGCTACCACAAGCAAGGAAAGGTTAGAGCTTCTAAATGACGAGGAGCACATCTTTGGGGTAAAGATTGTCGGTGGGGATCACAGGCTTAGGAACTACTCATCAATTATAACTGTTCATCCGGAGGTCATTGATGGAAGGCCTGGA…
>Ntom0349510	ATGGAGGAAGAGTATATTAGGAGACACCATAGACATGTGATCAAGGACGATCAGTGTAGCTCTTCACTTGTTAAGCGCATCAGAGCTCCTGTTAATCTTGTATGGTCATTGGTGAGAAGGTTTGATCAACCACAAAGGTACAAACCATTCGTCAGCAGGTGCGTCGTGCAAGGGGACCTTGAAATTGGGAGTGTGAGAGAAGTAAATGTTAGATCGGGTCTTCCGGCCACCACCAGCAAGGAGAGGTTAGAGCTTCTAGATGACGAGGAGCACATCTTTGGCGTGAAGATTGTTGGTGGAGATCACAGGCTTAGGAACTACTCGTCGATTATCACTGTTCATCCTGAGGTCATTGATGGGAGACCTGGAACAATTGTAATCGAGTCATTTGTAGTAGAT…
>Ntom0046390	ATGCCTCCTAGTTCTCCAGATTCATCTGTTTTACTCCAAAGAGTAAGCTCCAACACTACTCCTGATTTTGCCTGTAAACAATCCCAGCAATTACCAAGGCGTACTATGCCGATACCTTGTACGACACAAGTCCCAGATTCCGTTGTCCGATTCCATACTCATCCAGTGGGTCCCGACCAGTGCTGCTCCGCCTTGATCCAGCGGATTTCCGCCCCCGTCTCCACCGTATGGTCAGTGGTCCGCCGCTTCGACAATCCGCAAGCATACAAGCACTTCGTCAAGAGCTGCCACGTCATCGTAGGGGACGGTGATGTCGGCACTCTCCGCGAGGTTCGCGTGATCTCGGGCCTTCCAGCTGCGTCCAGCACGGAAAGGCTCGAGATCCTCGACGACGAGCGC…
>Ntom0177100	ATGCCTCCAAATCCTCCAAAATCATCACTTTTATTCCAAAGAGTCAACCCTACCACGACCCCTACAACTTCCGCCGGCGCCACCACTTGTAAAAAACTACAAAGACATACACCAATACCATGTACCGCACAAGTACCGGAGTCCGTCGTTAAATGCCACACTCACTCCGTTAGCCCAAACCAGTGTTGCTCCGCCATGATCCAGCGCGTCTCCGCCCCCGTCTCTGCCGTATGGTCCGTCGTCCGCCGTTTTGATAACCCTCAAGCCTATAAACACTTCGTCAAGAGCTGCCACGTCATCGTTGGGGACGGCGACGTGGGCACCCTCCGCGAAGTGCGCGTCATCTCGGGCCCTCCCGCTGCTAGCAGCACCGAGAGGCTCGAGATCCTTGACGAGGAG…
>Ntom0211600	ATGCCTTCTTCACTTCAGCTGCGTAGAATCAACCCAAGCACCGCCACATCCACCGCCACGCTCGCCGGAAACTACCACAAGCAACAATCGAAATCACAGCCTACATGGATCATCCCCGTTTCCGTTTCTGTCCCCGACTATGTATTGCATTATCACACCCACGTTGTGGGCCCCAACCAGTGTTGCTCCGCCGTTGTACAAGCCATCTCCGCCCCAATCGACACCGTCTGGTCCCTCGTCCGCCGCTTCGATAACCCGCAAGCATACAAGCACTTTCTTAAAAGCTGCCACGTCATTGACGGCGATGGTAACGTCGGTAGCTTGAGGGAAGTTCGCGTTGTTTCTGGACTTCCTGCGGCTTCTAGTACGGAGAGGCTGGAGATTTTAGACGATGAAAAA…
>Ntom0261490	ATGACTTCTACACTTCAACTCCATAGAATCAACCCTAACACCGCCGCTACACTCGCCGGAAACTTCCACAAACAACCGGAACAACCACCCACATGGATAACCCCCCTAACCAACACCTCTCTCCCCGACGACCTATTCCACTACCACACCCACGCAGTGGGCCCAAACCAATGCTGCTCCGCCGCGGTGCAATCCATCTCCGCCTCCATCGACACCGTATGGTCCCTCGTCCGCCGCTTCGACAACCCGCAAGCTTACAAACACTTCCTCAAGAGCTGCCACGTCATCGTCGGCGACGGGGAAGTTGGTTCGTTGCGTGAAGTCCACGTCATCTCCGGCCTCCCCGCAGCTTCGAGTATTGAGAGGTTAGAGATTTTAGACGACGAAAATCATGTTATG…
>Ntom0128520	ATGCCTTGTTCACTCCAGCTTCAACGGATCAACCCTACAACCGCCACCCCCGCCGCCACACTCGCCGTAAACTTCCACAAACAACCTCAGCCCACGTGGGTTATCCCCGCTCCCATCTCTAATATCCCTAACAATCTCCTACATTACCACACCCACGTTGTAGATCCCAACCAATGCTGCTCCGCCGTGGTGAAATTCATCTCCGCCCCGATTGACGCCGTGTGGTCCCTAGTCCGCCGTTTCGACAACCCGCAAGCGTACAAGCATTTCCTCAAGAGCTGCCACGTCATCGGCGGCGATGGAAACGTCGGCACGTTGAGGGAAGTTCGCGTAATTTCCGGCCTTCCCGCCGCTTCTAGTATGGAGAGGCTGGAGATTTTAGACGATGAGAAGCACGTC…
>Ntom0029000	ATGGATGGTGGCCAAGTTCCTCAAGGGCTAACAGAAGAAGAATTTGCAGAATTGGAGGCATTGATTCAAAATTACCATACCTTTGACCATCTCCCCAACACTTGCACTTCTCTTATAACACAACGCATTGACGCACCTGCGCACGTCGTATGGCCCTTCGTCCGCCGCTTTGACAACCCTGAGAAGTACAAGCACTTCATCAAAAGCTGCAAGATGACGACAGATATTGAAGTCATAAGGGAAGTGACAGTTGTATCAGGAATACCTGCATCCACAAGTACAGAACGCCTAGAGATTTTAGACGACGAGAAACACATCCTTAGCTTTCGAGTTGTAGGGGGTGAGCATAGGCTGAACAACTACAGATCAGTTACATCAGTGAATGAGTTCAAGAAAGAT…
>Ntom0178960	ATGCTTCCCGAAAGTCAGAATTCATCTTATTTACTCCAAAGAATCAATTCCAACTCTTCAGCCAATTGTAAACAACCCCACCAACTACAGCGCCACTCACCAATACCATGCACCACCCAGGTACCAGATTCCGTCGTTAAATACCACACGCATTTAGTGGGACCCAACCAGTGCTGCTCCGCCGTGATCCAAAGAATCTCAGCCCCCGTATCCACCGTATGGTCCGTCGTCCGCCGGTTCGACAACCCACAAGCGTACAAGCACTTCGTCAAGAGCTGCCACCTCATTGACGGTGACGGTAACGTCGGTACTCTCCGTGAAGTCCGCGTTATCTCCGGGCTGCCAGCAGTAAACAGCACGGAGAGGTTAGAAATTCTTGACGAGGAGCGCCACGTCATT…
>LOC104094947	ATGGAGGCGCAGTTTATAACAAGATACCATAGTCATCAGCCTAGTGACCACCAGTGTTCTTCTTCTATTGTTAAGCACATCAAAGCACCAGTTGATATTGTTTGGTCGCTGGTGAGGAGATTCGATCAGCCTCAGAAGTATAAGCCATTTGTTAGCAGGTGTACTGTGAAGGGTGATCTTAGGATTGGAAGTGTTAGAGAGGTGAATGTTAAGTCAGGTCTTCCAGCAACCACCAGCACTGAAAGATTGGAACTTCTTGATGACGAAGAGCACATTCTTGGCATCAGAATCGTCGGTGGTGATCACAGGCTAAAGAACTATTCTTCAGTTATTACAGTCCATCCGGAGATACTTGATGGTGCACCGGGGACACTGGTGATTGAGTCATTTATGGTAGAT…
>LOC104091385	ATGGTCAAACTTTACCACACTCATGAACTCTCACCAAAACAATGTTCTTCAATGCTAGTCCAAACCATAGATGCACCTCTTCCCTTGGTATGGTCTTTGGTCAAAAAATTCGACAAGCCACAATGCTATAAGAACTTCATCAGCAGCTGCACTTTACTTTCTGGTGATGGTGGTGTTGGGAGTATAAGGGAAGTGACGTTAGTTTCTGGATTTCCTGGTAAAAAAAGCATAGAAAGGTTCGATTTTCTTGATGATGAAATGCATGTTTGTGTGTTCAGTGTTGTTAATGCCGATCACAGTTTCTTGAACTTCAAATCTACTATCACTTTGGAAGAAGAAGAAGAAGAAGAAGAAGAAGATGGCGGCAAAGTATTGAGCAGTACTGGGAAGAGTACAGTG…

## Sheet: NsylPYLs
Additional file 2 Coding sequences of NtPYLs, NtomPYLs, NsylPYLs
>Nsyl0240040	ATGGTCAGCATAATGAACGTTAGGATTAGTAGTGAAGATGATTACATTAGAAGACATCATAGACATGATGTTAGAGATAATCAGTGTAGCTCTTCACTTGTAAAACATATTAGAGCTCCTGTTCATCTTGTTTGGTCATTAGTGAGGAGGTTCGATCAGCCACAAAGGTACAAACCATTTGTTAGCAGGTGCATCGTGCAAGGGGACCTTGAAATCGGAAGTGTCAGAGAAGTGAATGTTAAGTCCGGACTCCCGGCAACCACAAGTAAGGAGAGGTTAGAGCTTCTAAATGACGAGGAACACATCTTTGGTGTAAAGATTGTCGGTGGAGATCACAGGCTTAGGAACTACTCATCGATTATCACTGTTCACCCGGAGGTCATTGATGGAAGGCCTGGA…
>Nsyl0402820	ATGGAGGAAGAGTATATTAGGAGACACCATAGACATGTGGTCAAGGACGATCAGTGTAGCTCTTCACTTGTCAAGCGCATCAGAGCTCCTGTTAATCTTGTATGGTCATTGGTGAGAAGGTTTGATCAACCACAAAGGTACAAACCATTCGTCAGCAGGTGCGTCGTGCAAGGGGACCTTGCAATAGGGAGTGTGAGAGAAGTAAATGTTAGGTCGGGTCTTCCGGCCACCACCAGCAAGGAGAGGTTAGAGCTTCTAGATGACGAGGAGCACATCTTTGGCGTGAAGATTGTTGGTGGAGATCACAGGTTAAGGAACTACTCATCGATTATCACTGTTCATCCTGAGGTCATTGATGGGAGACCTGGAACAATTGTAATAGAGTCATTTGTGGTAGAT…
>Nsyl0173910	ATGAACGCGATTGGTGGATTAAGCGGAGTTGAAAAAGAGTACATAAAGAAGCATCACAGTCACGATCCTGCCGAGAATCAATGCACTTCTCTTTTGATCAAGCACATTAGAGCACCTCTTCCTCTTGTTTGGTCGTTGGTTAGGAGATTTGATCAGCCAGAGAAGTACAAGCCCTTTGTCAGCAGGTGTATTTCACAAGGAAATCTTGAGATTGGTAGTCTTAGAGAAGTCGATGTCAGATCAGGCCTACCTGCAACAACTAGCACTGAAAGGTTGGAGCTTCTCAATGATGAAGACCACATCTTATGTGTCAGGATTGTTGGCGGGGATCACAGACTAAGGAATTACTCGTCAATTATATCTCTCCATCCAGAGGTCATTGATGGAAGACCTGGGACA…
>Nsyl0203250	ATGGAGGCACAGTTTATAGCAAGATATCATAGTCATCAACCTAGTGACCATCAGTGTTCTTCTTCTATTGTTAAGCACATCAAAGCACCAGTTGATATTGTTTGGTCACTAGTGAGGAGATTCGATCAGCCTCAGAAGTATAAGCCATTTGTTAGTAGGTGTACTGTGAAGGGTGATCTTAGGATTGGAAGTGTTAGAGAGGTGAATGTTAAGTCAGGTCTTCCAGCAACCACCAGCACTGAAAGATTGGAACTTCTTGATGACGAAGAGCACATTCTTGGCATTAGAATCGTCGGTGGTGATCACAGGCTAAAGAACTATTCTTCAGTTATTACAGTCCATCCAGAGATACTTGACGGTACACCAGGAACACTGGTGATTGAGTCATTTATGGTGGAT…
>Nsyl0129950	ATGCATGAGCGGTTGATATGTTCATTGATTATGCAAAAAGGGGCGAATGCCTCATCTGCTTATTCTCGAAATTTGATTAGCATCGCTTTTACTTTGACTGAAGTTTGGTCATTGGTTAGGAGGTTTGATCAGCCACAAAAGTACAAGCCCTTCGTCAGCAGGTGCATTGTGCAAGGAAATCTTGAGATTGGTAGTCTTAGGGAAGTCGATGTCAAGTCAGGCCTCCCTGCAACCACGAGTACTGAGAGATTGGAGCTTCTTGATGATGAAGAGCACATCTTAAGTGTCAGGATTATTGGCGGGGATCACAGACTTAGGAATTACTCATCAATCATATCTGTCCACCCGGAGGTGATTGATGGAAGACCTGGGACACTGGTGATTGAATCATTTGTGGTG…
>Nsyl0376280	ATGCCTTCTTCACTTCAGCTGCATAGAATCAACACAAGCACCGCCACATCCACCGCCACACTCGCCGGAAACTACCGCAAGCAACAATCGCAATCACAGCCTACATGGATCACTCCTGTTTCCGTTTCTGTCCCTGACTACGTAATGCATTATCACACCCACGTTGTGGGTCCCAATCAGTGTTGCTCCGCCGTTGTACAAGCCGTCTCCGCCCCAACCGACATCGTGTGGTCCCTCGTCCGCCGCTTCGATAACCCGCAAGCATACAAGCACTTTCTTAAAAGCTGCCACGTCATCGACGGCGATGGGAACGTCGGTAGTTTAAGAGAAGTTCGCGTTGTTTCTGGACTTCCCGCGGCTTCTAGTACGGAGAGGTTGGAGATTTTAGACGATGAAAAA…
>Nsyl0312070	ATGACTTCTACACTTCAACTCCATAGAATCAACAATAACACCGCCGCTACACTCGCCGGAAACTTCCACAAACAACCTGAACAACCACCCACATGGATTACCCCCCTAACCAACACCTCTCTCCCTAACAACCTATTCCATTACCACACCCACGCAGTGGGCCCCAACCAATGCTGCTCCGCCGCGGTGCAATCCATCTCCGCCCCGATCGACACCGTATGGTCCCTCGTCCGCCGCTTCGACAACCCGCAAGCTTACAAACACTTCCTCAAGAGCTGCCACGTTATCGTCGGCGACGGAGAAGTTGGTTCGTTGCGTGAAGTCCACGTCATCTCCGGCCTCCCCGCAGCTTCGAGTATTGAGAGGTTAGAGATTTTAGACGACGAAAATCATGTAATG…
>Nsyl0435490	ATGCCTCCTAGTTCTCCAGATTCATCTGTTTTACTCCAAAGAATAAGCTCCAACACTACTCCTGATTTTGCCTGTAAACAATCTCAGCAATTACAAAGGCGTACTATGCCGATACCTTGTACGACACAAGTCCCAGATTCCGTTGTCCGATTCCATACTCACCCAGTGGGTCCCAACCAGTGCTGCTCCGCCGTGATCCAGCGGATTTCCGCCCCCGTCTCCACCGTATGGTCAGTTGTCCGCCGCTTCGACAACCCGCAAGCATACAAGCATTTCGTCAAGAGCTGCCACGTCATCGTAGGGGATGGTGACGTCGGCACTCTCCGCGAGGTTCGCGTGATCTCAGGCCTTCCAGCTGCGTCCAGCACGGAAAGACTCGAGATCCTCGACGACGAGCGC…
>Nsyl0104080	ATGCCTTGTTCACTCCAGCTTCAACGGATCAGCCCTACAACCGCCACCCCCGCCGCCACACTCGCCGTAAACTTGCACAAACAACCTCAGCCCACGTGGGTTATCCCCGTTCCCATCTCTAATATCCCCAAAAATCTCCTACATTACCACACTCACGTTGTAGATCCCAACCAGTGCTGCTCCGCCGTGGTGCAATCCATCTCCGCCCCGATTGACGCCGTGTGGTCCCTAGTCCGCCGTTTCGACAACCCGCAAGCGTACAAGCATTTCCTTAAGAGCTGCCACGTCATCGGCGGCGATGGAAACGTCGGCACGTTGAGGGAAGTTCGCGTAATTTCCGGCCTTCCCGCCGCTTCTAGTACGGAGAGGCTGGAGATTTTAGACGATGAGAAGCACGTC…
>Nsyl0463960	ATGCTTCCCAATAGTCAGAATTCATCTTATTTACTCCAAAGAATCAATTCAAACACTACAGCCAATTGTAAACAACCCCACCAACTACAGCGCCACACACCAATACCATGCACCACTCAGGTACCAGATTCCGTCGTTAAATACCATACACATCTTGTGGGACCCAACCAGTGTTGCTCCGCCGTGATCCAAAGAATCTCAGCTCCCGTTTCCACCGTATGGTCCGTCGTCCGCCGGTTCGATAACCCACAAGCGTACAAGCACTTCGTCAAGAGCTGCCACCTCATCGACGGTGACGGTAACGTCGGTACTCTCCGTGAAGTCCGCGTTATCTCCGGTCTGCCAGCTGTAAACAGCACGGAGAAGCTAGAAATTCTTGACGAAGAGCGCCACGTCATT…
>Nsyl0370740	ATGTCTCGTTCTCAAGTTCCTCACGGGCTTAAGGAAGAAGAATTCATAGAGCTAGAGCCATTGATTCACAACTACCATACCTTTGATCATTTGCCAAACACTTGCACTTCACTTATAACGCAGCGTATTGAGGCGCCGGCAAACGTCGTGTGGCCTTTTGTTCGGCGTTTCGACAACCCCCAGAAGTACAAGCATTTCATCAAAAGCTGCAAAATGACAGGTGATGGTGGTGTTGGAAGCATGAGGGAAGTGTCCGTAGTGTCAGGAATCCCAGCATCGACGAGCACGGAGCGACTGGAGATTCTGGACGATGAGAAGCATATTCTGAGCTTCAGGGTGGTGGGGGGTGAGCATAGGCTGAATAATTATAGGTCAGTTACATCAGTGAATGAGTTCAAG…
>Nsyl0089810	ATGGATGGTGCAGACCAAGTTCCTCAAGGGCTAACAGAAGAAGAATTTGCAGAATTGGAGCCATTGATTCGCAATTACCATACCTTTGACCATCTCCCCAACACTTGCACTTCTCTTATTACCCAACACATTGATGCACCCGCGCATGTCGTATGGCCCTTCGTCCGCCGCTTTGACAACCCTGAGAAGTACAAGCACTTCATCAAAAGCTGCAAGATGACTGCAGGTGACGGTGAGGTCGGCAGCATAAGGGAAGTGACAGTCGTATCAGGAATACCTGCATCCACGAGTACAGAACGCCTAGAGATTTTAGACGACGAGAAACATATCCTTAGCTTTCGAGTTGTAGGGGGTGAGCATAGGCTGAATAATTACAGATCAGTTACATCAGTGAATGAG…
>LOC104233805	ATGCCTCCAAATCCTCCAAAATCATCACTTTTATTCCAAAGAATCAACCCTACCACCACCCCTACAACTTCCGCCGGCGCCACCACTTGTAATAAACTACAAAGACATACACCAATACCATGTACCGCACAAGTACCGGATTCCGTCGTTAAATACCACACTCAATCCGTTAGCCCAAACCAGTGTTGCTCCGCCGTGATCCAGCGCGTCTCCGCCCCCGTCTCTGCCGTATGGTCCGTCATCCGCCGTTTCGATAAACCTCAAGCCTATAAACACTTCGTCAAGAGCTGTCACGTCATCGTTGGGGACGGCGACGTGGGCACCCTCCGCGAAGTGCATGTCATCTCGGGCCTTCCCGCTGCGAGAAGCACCGAGAGGCTCGAGATCCTTGACGAAGAG…
>LOC104247806	ATGCATCCAATAATGTTATTGACAAATCCAAAAAACTCAAAAGCCCTGGATAAAATGGTCAAACGTTACCACACTCATGAACTCTCATCAAAACAATGTTCGTCAGTGCTAGTCCAAACCATAGATGCACCTCTTCCCTTGGTATGGTCTTTCGTAAGAAAATTCGACAAGCCACAATGCTATAAGAACTTCATCAACAGCTGCACTTTACTTTCTGGTGATGGTGGTGTTGGGAGTATAAGGGAAGTCACGTTAGTTTCTGGATTTCCTGGTAAAAAAAGCATAGAAAGCTTCGATTTTCTTGATGATGAAATGCATGTTTGTGTGTTCAGTGTTGTGGAAGCTGATCACAGTTTCTTGAACTTCAAATCTACTATCACTTTGCATGAGGATAAAGAA…
>LOC104234717	ATGAGCCCGAACGGATTCAGCGGTGTAGAGAAAGAGTATATAAGGAAGCATCATCATCATCATGACCTAGCGGAGAATCAATGCAGTTCCTTTCTAGTCAAGCACATTCGAGCGCCTGTTCATCTCGTTTGGTCATTGGTTAGGAGGTTTGATCAGCCACAAAAGTACAAGCCCTTCGTCAGCAGGTGCATTGTGCAAGGAAATCTTGAGATTGGTAGTCTTAGGGAAGTCGATGTCAAGTCAGGCCTCCCTGCAACCACGAGTACTGAGAGATTGGAGCTTCTTGATGATGAAGAGCACATCTTAAGTGTCAGGATTATTGGCGGGGATCACAGACTTAGGAATTACTCATCAATCATATCTGTCCACCCGGAGGTGATTGATGGAAGACCTGGGACA…
>LOC104210101	ATGTCTCGTTCTCAAGTTCCTCACGGGCTTAAGGAAGAAGAATTCATAGAGCTAGAGCCATTGATTC ACAACTACCATACCTTTGATCATTTGCCAAACACTTGCACTTCACTTATAACGCAGCGTATTGAGGCGCCGGCAAACGTCGTGTGGCCTTTTGTTCGGCGTTTCGACAACCCCCAGAAGTACAAGCATTTCATCAAAAGCTGCAAAATGACAGGTGATGGTGGTGTTGGAAGCATGAGGGAAGTGTCCGTAGTGTCAGGAATCCCAGCATCGACGAGCACGGAGCGACTGGAGATTCTGGACGATGAGAAGCATATTCTGAGCTTCAGGGTGGTGGGGGGTGAGCATAGGCTGAATAATTATAGGTCAGTTACATCAGTGAATGAGTTCAA…
