# Supplementary material for: Genome-wide identification and characterization of ABA receptor PYL/RCAR gene family reveals evolution and roles in drought stress in Nicotiana tabacum
Source: BMC Genomics. 2019 Jul 11;20:575. doi: 10.1186/s12864-019-5839-2 (PMC6625023; doi:10.1186/s12864-019-5839-2)
Supplement: Supplementary file 3 — Table S3. Deduced amino acid sequences of NtPYLs, NtomPYLs, NsylPYLs. (XLSX 14 kb) [file 12864_2019_5839_MOESM3_ESM.xlsx]

## Sheet: NtPYLs
Additional file 3 Deduced amino acid sequences of NtPYLs, NtomPYLs, NsylPYLs
>NtPYL1	MDGGQVPQGLTEEEFAELEALIQNYHTFDHLPNTCTSLITQRIDAPAHVVWPFVRRFDNPEKYKHFIKSCKMTTGEGEVGSIREVTVVSGIPASTSTERLEILDDEKHILSFRVVGGEHRLNNYRSVTSVNEFKKDGKVYAIVLESYIVDIPEGNTEEDTKMFTDTVVKLNLQKLGVVAMAALHGHEL
>NtPYL2	MDGADQVPQGLTEEEFAELEPLIRNYHTFDHLPNTCTSLITQHIDAPAHVVWPFVRRFDNPEKYKHFIKSCKMTAGDGEVGSIREVTVVSGIPASTSTERLEILDDEKHILSFRVVGGEHRLNNYRSVTSVNEFKKDGKIYTIVLESYIVDIPEGNTGEDTKMFTDTVVKLNLQKLGVVAMAALHGHEL
>NtPYL3	MSRSQVPHGLKEEEFIELEPLILNYHTFDHLPNTCTSLITQRIEAPANAVWPFVRRFDNPQKYKHFIKSCKMTGDGGVGSMREVSVVSGIPASTSTERLEILDDEKHILSFRVVGGEHRLNNYRSVTSVNEFKKNGKAYTIVLESYIVDIPEGNTGEDTKMFTDTVVKLNLQKLGVVAMAALHGHE
>NtPYL4	MSRSQVPHGLKEEEFIELEPLIHNYHTFDHLPNTCTSLITQRIEAPANVVWPFVRRFDNPQKYKHFIKSCKMTGDGGVGSMREVSVVSGIPASTSTERLEILDDEKHILSFRVVGGEHRLNNYRSVTSVNEFKKNGKAYTIVLESYIVDIPEGNTWEDTKMFTDTVVKLNLQKLGVVAMAALHGHE
>NtPYL5	MSRSQVPHGLKEEEFIELEPLIHNYHTFDHLPNTCTSLITQRIEAPANVVWPFVRRFDNPQKYKHFIKSCKMTGDGGVGSMREVSVVSGIPASTSTERLEILDDEKHILSFRVVGGEHRLNNYRSVTSVNEFKKNGKAYTIVLESYIVDIPEGNTWEDTKMFTDTVVKLNLQKLGVVAMAALHGHE
>NtPYL6	MPSSLQLRRINPSTATSTATLAGNYHKQQSKSQPTWIIPVSVSVPDYVLHYHTHVVGPNQCCSAVVQAISAPIDTVWSLVRRFDNPQAYKHFLKSCHVIDGDGNVGSLREVRVVSGLPAASSTERLEILDDEKHVLSFSVVGGDHRLNNYRSVTTLHTADDDENMTMVVESYEVDVPQGNTKEETCVFVDTIVRCNLQSLAQIAENLAKRKSKLTTTRD
>NtPYL7	MLPNSQNSSYLLQRINSNTSANCKQPHQLQRHSPIPCTTQVPDSVVKYHTHLVGPNQCCSAVIQRISAPVSTVWSVVRRFDNPQAYKHFVKSCHLIDGDGNVGTLREVRVISGLPAVNSTERLEILDEERHVISFSVVGGDHRLVNYRSVTTLHPEPSGNGTTTIVVESFVVDVPMGNTRDETCVFVDTIVKCNLQSLAQIAENLSRRKAP
>NtPYL8	MTSTLQLHRINPNTAATLAGNFHKQPEQPPTWITPLTNTSLPDDLFHYHTHAVGPNQCCSAAVQSISASIDTVWSLVRRFDNPQAYKHFLKSCHVIVGDGEVGSLREVHVISGLPAASSIERLEILDDENHVMSISIVGGDHRLNNYRSVTTLHRTGDDDGTTIVVESYVVDVPQGNTKEETCVFVDTIVRCNLQSLSQIAENLEKIKQ
>NtPYL9	MTSTLQLHRINNNTAATLAGNFHKQPEQPPTWITPLTNTSLPNNLFHYHTHAVGPNQCCSAAVQSISAPIDTVWSLVRRFDNPQAYKHFLKSCHVIVGDGEVGSLREVHVISGLPAASSIERLEILDDENHVMSISIVGGDHRLNNYRSVTTLHRTADDDGTTIVVESYVVDVPQGNTKEETCVFVDTIVRCNLQSLAQIAENLEKIKE
>NtPYL10	MPCSLQLQRISPTTATPAATLAVNLHKQPQPTWVIPVPISNIPKNLLHYHTHVVDPNQCCSAVVLSISAPIDAVWSLVRRFDNPQAYKHFLKSCHVIGGDGNVGTLREVRVISGLPAASSTERLEILDDEKHVISFSVVGGDHRLNNYRSVTTLHPSSTATDDIGTVVVESYVVDIPQGNTKEETCVFVDTIVRCNLQSLAQIAGNFATSKSKSK
>NtPYL11	MPCSLQLQRINPTTATPAATLAVNFHKQPQPTWVIPAPISNIPNNLLHYHTHVVDPNQCCSAVVKFISAPIDAVWSLVRRFDNPQAYKHFLKSCHVIGGDGNVGTLREVRVISGLPAASSMERLEILDDEKHVISFSVVGGYHRLNNYRSVTTLHPSSTAVDDNGTVVVESYVVDIPQGNTKEETCIFVDTIVSCNLQSLAQIAENMATSRSKSK
>NtPYL12	MPCSLQLQRINPTTATPAATLAVNFHKQPQPTWVIPAPISNIPNNLLHYHTHVVDPNQCCSAVVKFISAPIDAVWSLVRRFDNPQAYKHFLKSCHVIGGDGNVGTLREVRVISGLPAASSMERLEILDDEKHVISFSVVGGYHRLNNYRSVTTLHPSSTAVDDNGTVVVESYVVDIPQGNTKEETCIFVDTIVSCNLQSLAQIAENMATSRSKSK
>NtPYL13	MIQRVSAPVSAVWSVVRRFDNPQAYKHFVKSCHVIVGDGDVGTLREVRVISGPPAASSTERLEILDEERHVISFSVVGGDHRLENYRSVTTLHSDPSSCNGSTSTSTIVVESYVVDIPHGNTKEETCVFVDTIVKCNLQSLAQIAENLSRRSMA
>NtPYL14	MPPNPPKSSLLFQRINPTTTPTTSAGATTCNKLQRHTPIPCTAQVPDSVVKYHTQSVSPNQCCSAVIQRVSAPVSAVWSVIRRFDKPQAYKHFVKSCHVIVGDGDVGTLREVHVISGLPAARSTERLEILDEERHVISFSVVGGDHRLVNYRSVTTLHSDPSCNGSTSTSTIVVESYVVDIPHGNTKEETCVFVDTIVKCNLQSLAQIAVNLSRRNMA
>NtPYL15	MPPSSPDSSVLLQRVSSNTTPDFACKQSQQLPRRTMPIPCTTQVPDSVVRFHTHPVGPDQCCSALIQRISAPVSTVWSVVRRFDNPQAYKHFVKSCHVIVGDGDVGTLREVRVISGLPAASSTERLEILDDERHVISFSVVGGDHRLANYRSVTTLHSEPSGDGTTIVVESFVVDIPPGNTRDETCVFVDTIVKCNLTSLSQIAVNLNRRKDS
>NtPYL16	MPPSSPDSSVLLQRISSNTTPDFACKQSQQLQRRTMPIPCTTQVPDSVVRFHTHPVGPNQCCSAVIQRISAPVSTVWSVVRRFDNPQAYKHFVKSCHVIVGDGDVGTLREVRVISGLPAASSTERLEILDDERHVISFSVVGGDHRLANYRSVTTLHPEPSGDGTTIVVESYVVDVPPGNTRDETCVFVDTIVKCNLTSLSQIAVNVNRRKDS
>NtPYL17	MLPNSQNSSYLLQRINSNTTANCKQPHQLQRHTPIPCTTQVPDSVVKYHTHLVGPNQCCSAVIQRISAPVSTVWSVVRRFDNPQAYKHFVKSCHLIDGDGNVGTLREVRVISGLPAVNSTEKLEILDEERHVISFSVVGGDHRLANYRSVTTLHPEPSGNGITTIVVESYVVDVPMGNTRDETCVFVDTIVKCNLQWLAQIAENLGRRKAP
>NtPYL18	MPSSLQLHRINTSTATSTATLAGNYRKQQSQSQPTWITPVSVSVPDYVMHYHTHVVGPNQCCSAVVQAVSAPTDIVWSLVRRFDNPQAYKHFLKSCHVIDGDGNVGSLREVRVVSGLPAASSTERLEILDDEKHVLSFSVVGGDHRLNNYRSVTTLHTADDDENMTMVVESYEVDVPQGNTKEETCIFVDTIVRCNLQSLAQIAENLAKRKSKLTTHD
>NtPYL19	MEAQFIARYHSHQPSDHQCSSSIVKHIKAPVDIVWSLVRRFDQPQKYKPFVSRCTVKGDLRIGSVREVNVKSGLPATTSTERLELLDDEEHILGIRIVGGDHRLKNYSSVITVHPEILDGTPGTLVIESFMVDVPEGNTQEETCYFVKALINCNLKSLADVSDRMSMPVEVFPSA
>NtPYL20	MEAQFITRYHSHQPSDHQCSSSIVKHIKAPVDIVWSLVRRFDQPQKYKPFVSRCTVKGDLRIGSVREVNVKSGLPATTSTERLELLDDEEHILGIRIVGGDHRLKNYSSVITVHPEILDGAPGTLVIESFMVDVPEGNTHEETCYFVKALINCNLKSLADVSERMAMHGGGLPISVNWPSSNQIKT
>NtPYL21	MSPNGFSGVEKEYIRKHHHHHDLAENQCSSFLVKHIRAPVHLVWSLVRRFDQPQKYKSFVSRCIVQGNLEIGSLREVDVKSGLPATTSTERLELLDDEEHILSVRIIGGDHRLRNYSSIISVHPEVIDGRPGTLVIESFVVDVPEGNTKDETCYFVEALIKCNLKSLADVSERLAVQDRTEPIEQV
>NtPYL22	MVAGSSSFYQVWSLVRRFDQPQKYKPFVSRCIVQGNLEIGSLREVDVKSGLPATTSTERLELLDDEEHILIVRIIGGDHRLRNYSSIISVHPEVIDGRPGTLVIESFVVDVPEGNTKDETCYFVEALIKCNLKSLADVSERLAVQDRTEPIEQV
>NtPYL23	MNAIGGLSGVEKEYIKKHHSHDPAENQCTSLLIKHIRAPLPLVWSLVRRFDQPEKYKPFVSRCISQGNLEIGSLREVDVRSGLPATTSTERLELLNDEDHILCVRIVGGDHRLRNYSSIISLHPEVIDGRPGTLVIESFVVDVPEGNTKDETCYFVEALIKCNLKSLADVSERLAVQDMTEPINPM
>NtPYL24	MVSIMNVRSSSEDDYIRRHHRHDIRENQCSSSLVKHIRAPVHLVWSLVRRFDQPQRYKPFVSRCIVQGDLEIGSVREVNVKSGLPATTSKERLELLNDEEHIFGVKIVGGDHRLRNYSSIITVHPEVIDGRPGTMVIESFVVDVPDGNTKDETCYFVEALIRCNLKSLADVSERLAVQGHMEPIDRT
>NtPYL25	MVSIMNVRISSEDDYIRRHHRHDVRDNQCSSSLVKHIRAPVHLVWSLVRRFDQPQRYKPFVSRCIVQGDLEIGSVREVNVKSGLPATTSKERLELLNDEEHIFGVKIVGGDHRLRNYSSIITVHPEVIDGRPGTMVIESFVVDVPDGNTKDETCYFVEALIRCNLKSLADVSERLAVQGHMEPIDRM
>NtPYL26	MEEEYIRRHHRHVVKDDQCSSSLVKRIRAPVNLVWSLVRRFDQPQRYKPFVSRCVVQGDLAIGSVREVNVRSGLPATTSKERLELLDDEEHIFGVKIVGGDHRLRNYSSIITVHPEVIDGRPGTIVIESFVVDVPDGNTKDETCFFVEALIRCNLKSLADVSERLAVQGHTEPIDRM
>NtPYL27	MEEEYIRRHHRHVIKDDQCSSSLVKRIRAPVNLVWSLVRRFDQPQRYKPFVSRCVVQGDLEIGSVREVNVRSGLPATTSKERLELLDDEEHIFGVKIVGGDHRLRNYSSIITVHPEVIDGRPGTIVIESFVVDVPDGNTKDETCFFVEALIRCNLKSLADVSERLAVQGHTEPIDRM
>NtPYL28	MVKRYHTHELSSKQCSSVLVQTIDAPLPLVWSFVRKFDKPQCYKNFINSCTLLSGDGGVGSIREVTLVSGFPGKKSIESFDFLDDEMHVCVFSVVEADHSFLNFKSTITLHEDKEEEDDDDDDGKVLRTSTGKSTNKTVVIESYVVDIPENSCKDDTCEVTDNILRWQLRSLAWVAENMDTSGVSSLDLKKTEISC
>NtPYL29	MVKLYHTHELSPKQCSSMLVQTIDAPLPLVWSLVKKFDKPQCYKNFISSCTLLSGDGGVGSIREVTLVSGFPGKKSIERFDFLDDEMHVCVFSVVNADHSFLNFKSTITLHEEEEEEEDDDGGKVLSSTGKSTVAIESYVVDFPENSCKDDTCEVTDNILRWQLRSLAWVAENMAISGVSSLDLKKT

## Sheet: NtomPYLs
>Ntom0370050	MVSIMNVRSSSEDDYIRRHHRHDIRENQCSSSLVKHIRAPVHLVWSLVRRFDQPQRYKPFVSRCIVQGDLEIGSVREVNVKSGLPATTSKERLELLNDEEHIFGVKIVGGDHRLRNYSSIITVHPEVIDGRPGTMVIESFVVDVPDGNTKDETCYFVEALIRCNLKSLADVSERLAVQGHMEPIDRT
>Ntom0349510	MEEEYIRRHHRHVIKDDQCSSSLVKRIRAPVNLVWSLVRRFDQPQRYKPFVSRCVVQGDLEIGSVREVNVRSGLPATTSKERLELLDDEEHIFGVKIVGGDHRLRNYSSIITVHPEVIDGRPGTIVIESFVVDVPDGNTKDETCFFVEALIRCNLKSLADVSERLAVQGHTEPIDRM
>Ntom0046390	MPPSSPDSSVLLQRVSSNTTPDFACKQSQQLPRRTMPIPCTTQVPDSVVRFHTHPVGPDQCCSALIQRISAPVSTVWSVVRRFDNPQAYKHFVKSCHVIVGDGDVGTLREVRVISGLPAASSTERLEILDDERHVISFSVVGGDHRLANYRSVTTLHSEPSGDGTTIVVESFVVDIPPGNTRDETCVFVDTIVKCNLTSLSQIAVNLNRRKDS
>Ntom0177100	MPPNPPKSSLLFQRVNPTTTPTTSAGATTCKKLQRHTPIPCTAQVPESVVKCHTHSVSPNQCCSAMIQRVSAPVSAVWSVVRRFDNPQAYKHFVKSCHVIVGDGDVGTLREVRVISGPPAASSTERLEILDEERHVISFSVVGGDHRLENYRSVTTLHSDPSSCNGSTSTSTIVVESYVVDIPHGNTKEETCVFVDTIVKCNLQSLAQIAENLSRRSMA
>Ntom0211600	MPSSLQLRRINPSTATSTATLAGNYHKQQSKSQPTWIIPVSVSVPDYVLHYHTHVVGPNQCCSAVVQAISAPIDTVWSLVRRFDNPQAYKHFLKSCHVIDGDGNVGSLREVRVVSGLPAASSTERLEILDDEKHVLSFSVVGGDHRLNNYRSVTTLHTADDDENMTMVVESYEVDVPQGNTKEETCVFVDTIVRCNLQSLAQIAENLAKRKSKLTTTRD
>Ntom0261490	MTSTLQLHRINPNTAATLAGNFHKQPEQPPTWITPLTNTSLPDDLFHYHTHAVGPNQCCSAAVQSISASIDTVWSLVRRFDNPQAYKHFLKSCHVIVGDGEVGSLREVHVISGLPAASSIERLEILDDENHVMSISIVGGDHRLNNYRSVTTLHRTGDDDGTTIVVESYVVDVPQGNTKEETCVFVDTIVRCNLQSLSQIAENLEKIKQ
>Ntom0128520	MPCSLQLQRINPTTATPAATLAVNFHKQPQPTWVIPAPISNIPNNLLHYHTHVVDPNQCCSAVVKFISAPIDAVWSLVRRFDNPQAYKHFLKSCHVIGGDGNVGTLREVRVISGLPAASSMERLEILDDEKHVISFSVVGGYHRLNNYRSVTTLHPSSTAVDDNGTVVVESYVVDIPQGNTKEETCIFVDTIVSCNLQSLAQIAENMATSRSKSK
>Ntom0029000	MDGGQVPQGLTEEEFAELEALIQNYHTFDHLPNTCTSLITQRIDAPAHVVWPFVRRFDNPEKYKHFIKSCKMTTDIEVIREVTVVSGIPASTSTERLEILDDEKHILSFRVVGGEHRLNNYRSVTSVNEFKKDGKVYTIVLESYIVDIPEGNTEEDTKMFTDTVVKLNLQKLGVVAMAALHGHEL
>Ntom0178960	MLPESQNSSYLLQRINSNSSANCKQPHQLQRHSPIPCTTQVPDSVVKYHTHLVGPNQCCSAVIQRISAPVSTVWSVVRRFDNPQAYKHFVKSCHLIDGDGNVGTLREVRVISGLPAVNSTERLEILDEERHVISFSVVGGDHRLVNYRSVTTLHPEPSGNGTTTIVVESFVVDVPMGNTRDETCVFVDTIVKCNLQSLAQIAENLSRRKAP
> LOC104094947	MEAQFITRYHSHQPSDHQCSSSIVKHIKAPVDIVWSLVRRFDQPQKYKPFVSRCTVKGDLRIGSVREVNVKSGLPATTSTERLELLDDEEHILGIRIVGGDHRLKNYSSVITVHPEILDGAPGTLVIESFMVDVPEGNTQEETCYFVKALINCNLKSLADVSERMAMHGGGLPISVNWPSSNQIKT
>LOC104091385	MVKLYHTHELSPKQCSSMLVQTIDAPLPLVWSLVKKFDKPQCYKNFISSCTLLSGDGGVGSIREVTLVSGFPGKKSIERFDFLDDEMHVCVFSVVNADHSFLNFKSTITLEEEEEEEEEDGGKVLSSTGKSTVAIESYVVDFPENSCKDDTCEVTDNILRWQLRSLAWVAENMAISGVSSLDLKKT

## Sheet: NsylPYLs
>Nsyl0240040	MVSIMNVRISSEDDYIRRHHRHDVRDNQCSSSLVKHIRAPVHLVWSLVRRFDQPQRYKPFVSRCIVQGDLEIGSVREVNVKSGLPATTSKERLELLNDEEHIFGVKIVGGDHRLRNYSSIITVHPEVIDGRPGTMVIESFVVDVPDGNTKDETCYFVEALIRCNLKSLADVSERLAVQGHMEPIDRM
>Nsyl0402820	MEEEYIRRHHRHVVKDDQCSSSLVKRIRAPVNLVWSLVRRFDQPQRYKPFVSRCVVQGDLAIGSVREVNVRSGLPATTSKERLELLDDEEHIFGVKIVGGDHRLRNYSSIITVHPEVIDGRPGTIVIESFVVDVPDGNTKDETCFFVEALIRCNLKSLADVSERLAVQGHTEPIDRM
>Nsyl0173910	MNAIGGLSGVEKEYIKKHHSHDPAENQCTSLLIKHIRAPLPLVWSLVRRFDQPEKYKPFVSRCISQGNLEIGSLREVDVRSGLPATTSTERLELLNDEDHILCVRIVGGDHRLRNYSSIISLHPEVIDGRPGTLVIESFVVDVPEGNTKDETCYFVEALIKCNLKSLADVSERLAVQDMTEPINPM
>Nsyl0203250	MEAQFIARYHSHQPSDHQCSSSIVKHIKAPVDIVWSLVRRFDQPQKYKPFVSRCTVKGDLRIGSVREVNVKSGLPATTSTERLELLDDEEHILGIRIVGGDHRLKNYSSVITVHPEILDGTPGTLVIESFMVDVPEGNTQEETCYFVKALINCNLKSLADVSDRMSMPVEVFPSA
>Nsyl0129950	MHERLICSLIMQKGANASSAYSRNLISIAFTLTEVWSLVRRFDQPQKYKPFVSRCIVQGNLEIGSLREVDVKSGLPATTSTERLELLDDEEHILSVRIIGGDHRLRNYSSIISVHPEVIDGRPGTLVIESFVVDVPEGNTKDETCYFVEALIKCNLKSLADVSERLAVQDRTEPIEQV
>Nsyl0376280	MPSSLQLHRINTSTATSTATLAGNYRKQQSQSQPTWITPVSVSVPDYVMHYHTHVVGPNQCCSAVVQAVSAPTDIVWSLVRRFDNPQAYKHFLKSCHVIDGDGNVGSLREVRVVSGLPAASSTERLEILDDEKHVLSFSVVGGDHRLNNYRSVTTLHTADDDENMTMVVESYEVDVPQGNTKEETCVFVDTIVRCNLQSLAQIAENLAKRKSKLTTHD
>Nsyl0312070	MTSTLQLHRINNNTAATLAGNFHKQPEQPPTWITPLTNTSLPNNLFHYHTHAVGPNQCCSAAVQSISAPIDTVWSLVRRFDNPQAYKHFLKSCHVIVGDGEVGSLREVHVISGLPAASSIERLEILDDENHVMSISIVGGDHRLNNYRSVTTLHRTADDDGTTIVVESYVVDVPQGNTKEETCVFVDTIVRCNLQSLAQIAENLEKIKE
>Nsyl0435490	MPPSSPDSSVLLQRISSNTTPDFACKQSQQLQRRTMPIPCTTQVPDSVVRFHTHPVGPNQCCSAVIQRISAPVSTVWSVVRRFDNPQAYKHFVKSCHVIVGDGDVGTLREVRVISGLPAASSTERLEILDDERHVISFSVVGGDHRLANYRSVTTLHPEPSGDGTTIVVESYVVDVPPGNTRDETCVFVDTIVKCNLTSLSQIAVNLNRRKDS
>Nsyl0104080	MPCSLQLQRISPTTATPAATLAVNLHKQPQPTWVIPVPISNIPKNLLHYHTHVVDPNQCCSAVVQSISAPIDAVWSLVRRFDNPQAYKHFLKSCHVIGGDGNVGTLREVRVISGLPAASSTERLEILDDEKHVISFSVVGGDHRLNNYRSVTTLHPSSTATDDIGTVVVESYVVDIPQGNTKEETCVFVDTIVRCNLQSLAQIAGNFATSKSKSK
>Nsyl0463960	MLPNSQNSSYLLQRINSNTTANCKQPHQLQRHTPIPCTTQVPDSVVKYHTHLVGPNQCCSAVIQRISAPVSTVWSVVRRFDNPQAYKHFVKSCHLIDGDGNVGTLREVRVISGLPAVNSTEKLEILDEERHVISFSVVGGDHRLANYRSVTTLHPEPSGNGITTIVVESYVVDVPMGNTRDETCVFVDTIVKCNLQWLAQIAENLGRRKAP
>Nsyl0370740	MSRSQVPHGLKEEEFIELEPLIHNYHTFDHLPNTCTSLITQRIEAPANVVWPFVRRFDNPQKYKHFIKSCKMTGDGGVGSMREVSVVSGIPASTSTERLEILDDEKHILSFRVVGGEHRLNNYRSVTSVNEFKKNGKAYTIVLESYIVDIPEGNTGEDTKMFTDTVVKLNLQKLGVVAMAALHGHE
>Nsyl0089810	MDGADQVPQGLTEEEFAELEPLIRNYHTFDHLPNTCTSLITQHIDAPAHVVWPFVRRFDNPEKYKHFIKSCKMTAGDGEVGSIREVTVVSGIPASTSTERLEILDDEKHILSFRVVGGEHRLNNYRSVTSVNEFKKDGKIYTIVLESYIVDIPEGNTGEDTKMFTDTVVKLNLQKLGVVAMAALHGHEL
>LOC104233805	MPPNPPKSSLLFQRINPTTTPTTSAGATTCNKLQRHTPIPCTAQVPDSVVKYHTQSVSPNQCCSAVIQRVSAPVSAVWSVIRRFDKPQAYKHFVKSCHVIVGDGDVGTLREVHVISGLPAARSTERLEILDEERHVISFSVVGGDHRLVNYRSVTTLHSDPSCNGSTSTSTIVVESYVVDIPHGNTKEETCVFVDTIVKCNLQSLAQIAVNLSRRNMA
>LOC104247806	MHPIMLLTNPKNSKALDKMVKRYHTHELSSKQCSSVLVQTIDAPLPLVWSFVRKFDKPQCKNFINSCTLLSGDGGVGSIREVTLVSGFPGKKSIESFDFLDDEMHVCVFSVVEADHSFLNFKSTITLHEDKEEEDDDDDDGKVLRTSTGKSTNKTVVIESYVVDIPENSCKDDTCEVTDNILRWQLRSLAWVAENMDTSGVSSLDLKKTEISC
>LOC104234717	MSPNGFSGVEKEYIRKHHHHHDLAENQCSSFLVKHIRAPVHLVWSLVRRFDQPQKYKPFVSRCIVQGNLEIGSLREVDVKSGLPATTSTERLELLDDEEHILSVRIIGGDHRLRNYSSIISVHPEVIDGRPGTLVIESFVVDVPEGNTKDETCYFVEALIKCNLKSLADVSERLAVQDRTEPIEQV
>LOC104210101	MSRSQVPHGLKEEEFIELEPLIHNYHTFDHLPNTCTSLITQRIEAPANVVWPFVRRFDNPQKYKHFIKSCKMTGDGGVGSMREVSVVSGIPASTSTERLEILDDEKHILSFRVVGGEHRLNNYRSVTSVNEFKKNGKAYTIVLESYIVDIPEGNTGEDTKMFTDTVVKLNLQKLGVVAMAALHGHE
