# Supplementary material for: Genome-wide identification and characterization of ABA receptor PYL/RCAR gene family reveals evolution and roles in drought stress in Nicotiana tabacum
Source: BMC Genomics. 2019 Jul 11;20:575. doi: 10.1186/s12864-019-5839-2 (PMC6625023; doi:10.1186/s12864-019-5839-2)
Supplement: Supplementary file 4 — Table S4. Matrix of amino acid sequence similarity of NtPYLs. (XLSX 16 kb) [file 12864_2019_5839_MOESM4_ESM.xlsx]

## Sheet: Sheet1
Additional file 4 Matrix of amino acid sequence similarity of NtPYLs
Group		NtPYL28	NtPYL29	NtPYL19	NtPYL20	NtPYL26	NtPYL27	NtPYL24	NtPYL25	NtPYL23	NtPYL21	NtPYL22	NtPYL 3	NtPYL 4	NtPYL 5	NtPYL 1	NtPYL 2	NtPYL17	NtPYL 18	NtPYL15	NtPYL16	NtPYL13	NtPYL14	NtPYL10	NtPYL11	NtPYL12	NtPYL 8	NtPYL 9	NtPYL 6	NtPYL 7
13	NtPYL28	100	89.84	41.18	40.68	41.86	41.86	41.28	41.28	40.12	40.46	36.36	42.77	42.77	42.77	42.26	43.45	45.24	45.24	46.11	45.51	44.81	44.44	47.37	47.95	47.95	45.78	46.99	46.82	46.51
	NtPYL29	89.84	100	42.26	43.27	44.12	44.12	43.53	43.53	42.35	42.69	38.82	41.46	41.46	41.46	40.96	42.17	45.24	45.83	45.51	45.51	44.08	44.38	47.93	47.93	47.93	46.95	48.17	47.95	47.65
9	NtPYL19	41.18	42.26	100	93.14	72.57	72.57	72.57	73.14	68.57	71.43	73.03	47.62	47.62	47.62	46.15	48.52	49.4	51.81	50	50.6	51.01	48.81	51.18	51.18	51.18	51.81	53.61	51.46	51.46
	NtPYL20	40.68	43.27	93.14	100	74.01	74.01	74.01	74.58	69.49	72.32	74.03	47.02	47.02	47.02	45.56	47.93	50	51.81	50	50.6	51.01	48.21	51.76	52.35	52.35	52.41	53.61	52.6	52.91
12	NtPYL26	41.86	44.12	72.57	74.01	100	98.87	89.83	91.53	77.4	80.23	79.22	44.05	44.05	44.05	42.01	43.2	51.81	53.61	53.61	52.41	52.35	48.81	51.76	51.76	51.76	53.01	54.22	52.02	51.16
	NtPYL27	41.86	44.12	72.57	74.01	98.87	100	90.96	91.53	77.97	80.79	79.87	44.05	44.05	44.05	42.6	43.79	51.2	53.01	53.01	51.81	52.35	48.21	51.18	51.18	51.18	53.01	54.22	51.45	50.58
11	NtPYL24	41.28	43.53	72.57	74.01	89.83	90.96	100	97.86	76.34	81.08	80.52	39.89	39.89	39.89	39.66	41.9	48	49.71	48.57	48.57	50.34	45.2	48.89	48.89	48.89	50	51.14	50	48.62
	NtPYL25	41.28	43.53	73.14	74.58	91.53	91.53	97.86	100	75.81	80	80.52	40.45	40.45	40.45	39.66	41.9	48.57	50.29	49.14	49.14	50.34	45.76	48.89	48.89	48.89	50.57	51.7	50.55	49.17
10	NtPYL23	40.12	42.35	68.57	69.49	77.4	77.97	76.34	75.81	100	85.95	85.71	44.07	44.07	44.07	44.94	46.07	48.85	50.57	49.43	49.43	51.01	46.02	46.93	46.93	46.93	47.43	48.57	47.51	47.22
	NtPYL21	40.46	42.69	71.43	72.32	80.23	80.79	81.08	80	85.95	100	92.21	45.2	45.2	45.2	45.51	46.63	50	51.72	50.57	50.57	51.68	47.16	49.72	49.72	49.72	50.29	51.43	50.28	50
	NtPYL22	36.36	38.82	73.03	74.03	79.22	79.87	80.52	80.52	85.71	92.21	100	46.94	46.94	46.94	46.62	47.3	51.72	53.79	52.41	52.41	50	49.66	51.01	50.34	50.34	53.79	53.79	51.97	52.32
2	NtPYL 3	42.77	41.46	47.62	47.02	44.05	44.05	39.89	40.45	44.07	45.2	46.94	100	98.39	98.39	89.25	90.32	51.12	51.12	50	50.56	58.11	51.11	52.2	51.65	51.65	50.27	51.37	53.01	51.91
	NtPYL 4	42.77	41.46	47.62	47.02	44.05	44.05	39.89	40.45	44.07	45.2	46.94	98.39	100	100	89.78	90.32	51.12	51.12	50	50.56	57.43	50.56	51.1	50.55	50.55	50.27	51.37	52.46	51.91
	NtPYL 5	42.77	41.46	47.62	47.02	44.05	44.05	39.89	40.45	44.07	45.2	46.94	98.39	100	100	89.78	90.32	51.12	51.12	50	50.56	57.43	50.56	51.1	50.55	50.55	50.27	51.37	52.46	51.91
1	NtPYL 1	42.26	40.96	46.15	45.56	42.01	42.6	39.66	39.66	44.94	45.51	46.62	89.25	89.78	89.78	100	93.62	48.33	48.33	47.78	48.33	54.67	48.35	48.91	48.37	48.37	49.46	50.54	50.27	50.27
	NtPYL 2	43.45	42.17	48.52	47.93	43.2	43.79	41.9	41.9	46.07	46.63	47.3	90.32	90.32	90.32	93.62	100	49.17	48.62	48.07	48.62	55.33	48.63	50.27	49.19	49.19	50.27	51.35	51.08	51.08
8	NtPYL17	45.24	45.24	49.4	50	51.81	51.2	48	48.57	48.85	50	51.72	51.12	51.12	51.12	48.33	49.17	100	96.21	79.05	81.43	82	76.67	65.85	64.39	64.39	66.83	67.34	70.3	67.82
	NtPYL18	45.24	45.83	51.81	51.81	53.61	53.01	49.71	50.29	50.57	51.72	53.79	51.12	51.12	51.12	48.33	48.62	96.21	100	79.52	80.95	84	77.62	65.85	64.88	64.88	67.34	67.84	70.79	68.32
7	NtPYL15	46.11	45.51	50	50	53.61	53.01	48.57	49.14	49.43	50.57	52.41	50	50	50	47.78	48.07	79.05	79.52	100	96.24	85.23	74.53	64.42	62.02	62.02	67.33	66.83	66.83	64.88
	NtPYL16	45.51	45.51	50.6	50.6	52.41	51.81	48.57	49.14	49.43	50.57	52.41	50.56	50.56	50.56	48.33	48.62	81.43	80.95	96.24	100	83.89	75	66.83	64.42	64.42	69.31	68.81	69.27	67.32
6	NtPYL13	44.81	44.08	51.01	51.01	52.35	52.35	50.34	50.34	51.01	51.68	50	58.11	57.43	57.43	54.67	55.33	82	84	85.23	83.89	100	94.12	76.16	74.83	74.83	74.32	75.68	75.84	75.84
	NtPYL14	44.44	44.38	48.81	48.21	48.81	48.21	45.2	45.76	46.02	47.16	49.66	51.11	50.56	50.56	48.35	48.63	76.67	77.62	74.53	75	94.12	100	65.24	64.29	64.29	63.9	63.9	66.83	65.87
5	NtPYL10	47.37	47.93	51.18	51.76	51.76	51.18	48.89	48.89	46.93	49.72	51.01	52.2	51.1	51.1	48.91	50.27	65.85	65.85	64.42	66.83	76.16	65.24	100	93.02	93.02	75.85	76.81	80.66	77.36
	NtPYL11	47.95	47.93	51.18	52.35	51.76	51.18	48.89	48.89	46.93	49.72	50.34	51.65	50.55	50.55	48.37	49.19	64.39	64.88	62.02	64.42	74.83	64.29	93.02	100	100	74.88	76.33	79.25	76.89
	NtPYL12	47.95	47.93	51.18	52.35	51.76	51.18	48.89	48.89	46.93	49.72	50.34	51.65	50.55	50.55	48.37	49.19	64.39	64.88	62.02	64.42	74.83	64.29	93.02	100	100	74.88	76.33	79.25	76.89
4	NtPYL 8	45.78	46.95	51.81	52.41	53.01	53.01	50	50.57	47.43	50.29	53.79	50.27	50.27	50.27	49.46	50.27	66.83	67.34	67.33	69.31	74.32	63.9	75.85	74.88	74.88	100	96.65	79.81	77.88
	NtPYL 9	46.99	48.17	53.61	53.61	54.22	54.22	51.14	51.7	48.57	51.43	53.79	51.37	51.37	51.37	50.54	51.35	67.34	67.84	66.83	68.81	75.68	63.9	76.81	76.33	76.33	96.65	100	79.81	78.37
3	NtPYL 6	46.82	47.95	51.46	52.6	52.02	51.45	50	50.55	47.51	50.28	51.97	53.01	52.46	52.46	50.27	51.08	70.3	70.79	66.83	69.27	75.84	66.83	80.66	79.25	79.25	79.81	79.81	100	94.5
	NtPYL 7	46.51	47.65	51.46	52.91	51.16	50.58	48.62	49.17	47.22	50	52.32	51.91	51.91	51.91	50.27	51.08	67.82	68.32	64.88	67.32	75.84	65.87	77.36	76.89	76.89	77.88	78.37	94.5	100
	The 29 NtPYLs could be divided into 13 groups. Ten groups that contain 2 NtPYLs are labeled in gray background; three groups that contain 3 NtPYLs are labeled in blue background.
