# Supplementary material for: Genome-wide identification and characterization of ABA receptor PYL/RCAR gene family reveals evolution and roles in drought stress in Nicotiana tabacum
Source: BMC Genomics. 2019 Jul 11;20:575. doi: 10.1186/s12864-019-5839-2 (PMC6625023; doi:10.1186/s12864-019-5839-2)
Supplement: Supplementary file 5 — Table S5. Expression levels of NtPYLs in tissues at different developmental stages. (XLSX 37 kb) [file 12864_2019_5839_MOESM5_ESM.xlsx]

## Sheet: Sheet1
												Additional file 5 Expression levels of NtPYLs in different tissues and developmental stages
	Microarry expression levels		seed stage			seedling stage				fast growing stage				flowering stage				Ratio of Microarry expression levels	ratio of developmentalstage and tissue/dry seed	seed stage			seedling stage				fast growing stage				flowering stage
	Sbufamily	Gene name	dry seed	germination seeds	cotyledon	two true leaf_leaf	two true leaf_root	four true leaf_leaf	four true leaf_root	six true leaf_leaf	six true leaf_root	ten ture leaf_leaf	ten ture leaf_root	squaring stage_flower				Sbufamily	Gene name	dry seed	germination seeds	cotyledon	two true leaf_leaf	two true leaf_root	four true leaf_leaf	four true leaf_root	six true leaf_leaf	six true leaf_root	ten ture leaf_leaf	ten ture leaf_root	squaring stage_flower
	I	NtPYL 1	3.78485	3.6566	3.7721	4.0515	3.665	4.1438	3.6262	4.3943	3.5063	3.7887	3.8731	3.247				I	NtPYL 1	1	0.966115	0.996631	1.07045	0.968334	1.09484	0.958083	1.16102	0.926404	1.00102	1.02332	0.857894
		NtPYL 2	6.25395	6.3311	6.2544	6.5356	5.8611	6.5697	5.7811	6.8772	5.7926	6.4927	6.08	5.5586					NtPYL 2	1	1.01234	1.00007	1.04504	0.937184	1.05049	0.924392	1.09966	0.926231	1.03818	0.972186	0.888814
		NtPYL 3	2.8314	5.5916	3.9002	4.4803	4.8519	3.7319	4.3413	4.3131	4.0889	4.0642	3.1531	2.2201					NtPYL 3	1	1.97485	1.37748	1.58236	1.7136	1.31804	1.53327	1.52331	1.44413	1.4354	1.11362	0.7841
		NtPYL 4	3.3829	6.298	4.8508	5.1291	5.4937	4.2117	4.951	4.4757	4.5804	4.7374	3.5286	3.0153					NtPYL 4	1	1.86172	1.43392	1.51618	1.62396	1.245	1.46354	1.32304	1.35399	1.4004	1.04307	0.891336
		NtPYL 5	3.3829	6.298	4.8508	5.1291	5.4937	4.2117	4.951	4.4757	4.5804	4.7374	3.5286	3.0153					NtPYL 5	1	1.86172	1.43392	1.51618	1.62396	1.245	1.46354	1.32304	1.35399	1.4004	1.04307	0.891336
		NtPYL 6	8.1919	7.5535	8.4544	7.3432	7.3283	5.1873	5.9739	5.0709	6.5031	5.4415	6.4234	4.3803					NtPYL 6	1	0.922069	1.03204	0.896398	0.894579	0.633223	0.729245	0.619014	0.793845	0.664254	0.784116	0.534711
		NtPYL 7	5.65635	5.5436	7.2308	5.474	6.4865	3.1683	4.598	2.3297	5.2923	2.821	4.5581	3.1014					NtPYL 7	1	0.980067	1.27835	0.967762	1.14676	0.560132	0.812892	0.411873	0.935639	0.498732	0.805838	0.548304
		NtPYL 8	4.1393	3.9295	6.9671	4.5628	6.9105	3.7631	5.2521	3.9039	4.9416	3.6606	4.7265	3.8847					NtPYL 8	1	0.949315	1.68316	1.10231	1.66949	0.909115	1.26884	0.94313	1.19383	0.884352	1.14186	0.938492
		NtPYL 9	3.68075	3.1961	5.2728	3.0678	5.0254	2.7545	4.374	2.9402	4.8069	2.7539	3.6481	3.093					NtPYL 9	1	0.868328	1.43253	0.833471	1.36532	0.748353	1.18834	0.798805	1.30596	0.74819	0.99113	0.840318
		NtPYL10	4.3118	4.8158	6.8728	5.5256	6.9447	4.1564	5.1433	3.8485	4.7933	4.2287	5.4939	3.5409					NtPYL10	1	1.11689	1.59395	1.28151	1.61063	0.963959	1.19284	0.892551	1.11167	0.980727	1.27415	0.821212
		NtPYL11	4.73805	5.1931	7.8097	6.6478	7.8263	4.846	5.9578	4.4931	5.5827	4.8976	6.1722	4.1326					NtPYL11	1	1.09604	1.64829	1.40307	1.6518	1.02278	1.25744	0.948302	1.17827	1.03367	1.30269	0.872215
		NtPYL12	4.73805	5.1931	7.8097	6.6478	7.8263	4.846	5.9578	4.4931	5.5827	4.8976	6.1722	4.1326					NtPYL12	1	1.09604	1.64829	1.40307	1.6518	1.02278	1.25744	0.948302	1.17827	1.03367	1.30269	0.872215
		NtPYL13	3.21735	3.2813	3.2573	3.2778	3.8356	3.1875	3.6156	3.1651	4.0002	3.2519	3.6483	2.9448					NtPYL13	1	1.01988	1.01242	1.01879	1.19216	0.990722	1.12378	0.98376	1.24332	1.01074	1.13395	0.915287
		NtPYL14	3.0356	4.0318	3.247	3.1091	5.3345	3.2209	4.4744	3.1244	4.7565	2.7197	3.6177	2.5659					NtPYL14	1	1.32817	1.06964	1.02421	1.75731	1.06104	1.47398	1.02925	1.56691	0.895935	1.19176	0.845269
		NtPYL15	5.54905	7.6	8.0826	7.4876	7.5948	6.0493	6.6288	5.6288	6.4463	5.4752	6.6554	5.1697					NtPYL15	1	1.3696	1.45657	1.34935	1.36867	1.09015	1.19458	1.01437	1.16169	0.986691	1.19938	0.931637
		NtPYL16	5.4768	8.5564	9.2889	8.6239	8.6481	6.0955	7.6763	5.5481	7.1493	5.3583	6.8878	5.0768					NtPYL16	1	1.5623	1.69605	1.57462	1.57904	1.11297	1.4016	1.01302	1.30538	0.978363	1.25763	0.926965
		NtPYL17	5.0328	5.1011	6.7879	5.3857	5.9002	2.9445	4.1548	1.9673	4.9222	2.272	4.1421	2.4295					NtPYL17	1	1.01357	1.34873	1.07012	1.17235	0.585062	0.825544	0.390896	0.978024	0.451439	0.823021	0.482733
		NtPYL18	8.3287	7.5807	8.2187	7.2317	7.0393	4.3917	5.3396	4.1529	5.7948	4.5339	5.8345	3.5467					NtPYL18	1	0.91019	0.986793	0.868287	0.845186	0.527297	0.641108	0.498625	0.695763	0.544371	0.700529	0.425841
	II	NtPYL19	6.05475	4.9309	6.0062	5.6278	5.0027	6.303	5.8791	6.783	6.2944	7.343	6.3621	5.4606				II	NtPYL19	1	0.814385	0.991982	0.929485	0.826244	1.041	0.97099	1.12028	1.03958	1.21277	1.05076	0.90187
		NtPYL20	7.08555	5.8648	6.604	7.0616	5.4197	7.5705	6.5974	7.9129	7.1194	8.4371	7.3224	6.0632					NtPYL20	1	0.827713	0.932038	0.99662	0.764895	1.06844	0.931106	1.11677	1.00478	1.19075	1.03343	0.855713
		NtPYL21	8.03965	7.0912	6.9568	6.4748	7.4816	6.3307	7.4189	6.0557	7.1485	6.1654	7.0453	5.7919					NtPYL21	1	0.882028	0.865311	0.805358	0.930588	0.787435	0.922789	0.753229	0.889156	0.766874	0.876319	0.720417
		NtPYL22	7.00375	6.2121	5.8153	5.5446	6.6481	5.2846	6.4593	5.0644	6.2902	4.9278	6.1963	4.7749					NtPYL22	1	0.886968	0.830312	0.791662	0.94922	0.754539	0.922263	0.723098	0.898119	0.703595	0.884712	0.681763
		NtPYL23	3.29935	4.2939	4.3635	4.5037	3.927	4.2816	4.5725	4.4051	4.682	5.0665	4.2675	4.0681					NtPYL23	1	1.30144	1.32253	1.36503	1.19023	1.29771	1.38588	1.33514	1.41907	1.53561	1.29344	1.233
		NtPYL24	5.5076	6.5461	5.6035	5.1104	5.2893	5.8092	5.0018	6.2186	5.6686	6.3357	4.7674	5.7429					NtPYL24	1	1.18856	1.01741	0.927881	0.960364	1.05476	0.908163	1.12909	1.02923	1.15036	0.865604	1.04272
		NtPYL25	5.92645	7.118	6.3091	6.0995	5.967	6.9292	5.5438	7.1977	6.6441	7.1679	5.7057	6.4722					NtPYL25	1	1.20106	1.06457	1.0292	1.00684	1.1692	0.935434	1.2145	1.12109	1.20948	0.962752	1.09209
		NtPYL26	5.23775	6.204	7.0104	6.6472	6.3683	6.3976	6.4602	6.1791	6.6887	6.6652	6.1355	6.0513					NtPYL26	1	1.18448	1.33844	1.26909	1.21585	1.22144	1.23339	1.17972	1.27702	1.27253	1.1714	1.15532
		NtPYL27	5.23775	6.204	7.0104	6.6472	6.3683	6.3976	6.4602	6.1791	6.6887	6.6652	6.1355	6.0513					NtPYL27	1	1.18448	1.33844	1.26909	1.21585	1.22144	1.23339	1.17972	1.27702	1.27253	1.1714	1.15532
	III	NtPYL28	3.83995	1.4929	1.1782	1.2631	1.3383	1.0843	1.0126	1.1918	1.2119	1.2649	1.2317	1.3569				III	NtPYL28	1	0.388781	0.306827	0.328937	0.34852	0.282373	0.263701	0.310369	0.315603	0.329405	0.320759	0.353364
		NtPYL29	5.12555	2.2137	1.2749	1.409	1.3891	1.4115	1.2924	1.3593	1.573	1.9131	1.2355	1.3579					NtPYL29	1	0.431895	0.248734	0.274897	0.271015	0.275385	0.252149	0.265201	0.306894	0.373248	0.241047	0.264928
																		ratio higher than 1.2, labled in red; ratio lower than 0.8, labled in yellow
				Ratio of expression level in leaf/root
						seedling stage				fast growing stage
				Sbufamily	Gene name	two true leaf_leaf/root		four true leaf_leaf/root		six true leaf_leaf/root		ten ture leaf_leaf/root
				I	NtPYL 1	1.10546		1.14274		1.25326		0.978209
					NtPYL 2	1.11508		1.13641		1.18724		1.06788
					NtPYL 3	0.923411		0.859627		1.05483		1.28895
					NtPYL 4	0.933633		0.850677		0.977142		1.34257
					NtPYL 5	0.933633		0.850677		0.977142		1.34257
					NtPYL 6	1.00203		0.868327		0.779767		0.847137
					NtPYL 7	0.843907		0.68906		0.440206		0.618898
					NtPYL 8	0.660271		0.716494		0.790007		0.774484
					NtPYL 9	0.610459		0.629744		0.611662		0.754886
					NtPYL10	0.795657		0.808119		0.802892		0.769708
					NtPYL11	0.849418		0.813387		0.804826		0.793493
					NtPYL12	0.849418		0.813387		0.804826		0.793493
					NtPYL13	0.854573		0.881596		0.791235		0.891347
					NtPYL14	0.582829		0.719851		0.65687		0.751776
					NtPYL15	0.985885		0.912578		0.873183		0.82267
					NtPYL16	0.997202		0.794067		0.776034		0.777941
					NtPYL17	0.9128		0.708698		0.399679		0.548514
					NtPYL18	1.02733		0.822477		0.71666		0.777085
				II	NtPYL19	1.12495		1.0721		1.07762		1.15418
					NtPYL20	1.30295		1.1475		1.11146		1.15223
					NtPYL21	0.86543		0.853321		0.847129		0.875108
					NtPYL22	0.834013		0.818138		0.805125		0.795281
					NtPYL23	1.14686		0.936381		0.940859		1.18723
					NtPYL24	0.966177		1.16142		1.09703		1.32896
					NtPYL25	1.02221		1.2499		1.08332		1.25627
					NtPYL26	1.0438		0.99031		0.923812		1.08633
					NtPYL27	1.0438		0.99031		0.923812		1.08633
				III	NtPYL28	0.943809		1.07081		0.983414		1.02695
					NtPYL29	1.01433		1.09215		0.864145		1.54844
				ratio higher than 1.2, labled in red; ratio lower than 0.8, labled in yellow
