# Supplementary material for: Genome-wide identification and characterization of ABA receptor PYL/RCAR gene family reveals evolution and roles in drought stress in Nicotiana tabacum
Source: BMC Genomics. 2019 Jul 11;20:575. doi: 10.1186/s12864-019-5839-2 (PMC6625023; doi:10.1186/s12864-019-5839-2)
Supplement: Supplementary file 6 — Table S6. Expression levels of NtPYLs in response to drought treatment. (XLSX 22 kb) [file 12864_2019_5839_MOESM6_ESM.xlsx]

## Sheet: Sheet1
	Additional file 6 Expression levels of NtPYLs in response to drought treatment
	Microarry expression levels											Relative expression patterns of treatmnet/CK
	Sbufamily	Gene name	CK	0.5h	1h	2h	4h	8h		Sbufamily	Gene name	CK	0.5h	1h	2h	4h	8h
	I	NtPYL 1	3.81605	4.05994	3.86458	3.74382	3.5533	3.70908		I	NtPYL 1	1	1.06391	1.01272	0.98107	0.931145	0.971968
		NtPYL 2	5.24203	5.20029	4.7685	4.65175	4.48113	4.52528			NtPYL 2	1	0.992036	0.909667	0.887394	0.854846	0.863269
		NtPYL 3	4.2064	4.49504	4.54481	4.37286	4.04265	3.40038			NtPYL 3	1	1.06862	1.08045	1.03957	0.96107	0.808383
		NtPYL 4	4.19407	4.58467	4.52233	4.51508	4.29648	3.48289			NtPYL 4	1	1.09313	1.07827	1.07654	1.02442	0.830432
		NtPYL 5	4.19407	4.58467	4.52233	4.51508	4.29648	3.48289			NtPYL 5	1	1.09313	1.07827	1.07654	1.02442	0.830432
		NtPYL 6	6.74871	7.17979	6.36613	4.46925	3.49053	3.39947			NtPYL 6	1	1.06388	0.943311	0.662238	0.517214	0.503722
		NtPYL 7	3.96935	5.15478	5.4077	3.57018	2.62339	2.47736			NtPYL 7	1	1.29865	1.36237	0.899438	0.660914	0.624124
		NtPYL 8	3.96839	4.88191	5.03499	4.04406	3.66473	3.64327			NtPYL 8	1	1.2302	1.26877	1.01907	0.92348	0.918072
		NtPYL 9	2.84207	3.51828	3.77007	2.90552	2.52384	2.78919			NtPYL 9	1	1.23793	1.32652	1.02233	0.888028	0.981393
		NtPYL10	4.63249	5.74359	4.94712	3.51762	3.40737	3.55992			NtPYL10	1	1.23985	1.06792	0.759336	0.735536	0.768468
		NtPYL11	5.04242	6.55104	5.64769	3.64153	3.4964	3.51197			NtPYL11	1	1.29919	1.12004	0.72218	0.693397	0.696484
		NtPYL12	5.04242	6.55104	5.64769	3.64153	3.4964	3.51197			NtPYL12	1	1.29919	1.12004	0.72218	0.693397	0.696484
		NtPYL13	3.39002	3.51966	3.18467	3.44689	3.18379	3.36322			NtPYL13	1	1.03824	0.939424	1.01677	0.939166	0.992096
		NtPYL14	2.8488	3.05107	2.94165	2.78389	2.78032	2.83305			NtPYL14	1	1.071	1.03259	0.977214	0.975962	0.994469
		NtPYL15	7.31226	7.90129	7.49411	5.80974	5.07747	4.23982			NtPYL15	1	1.08055	1.02487	0.794521	0.694379	0.579824
		NtPYL16	7.60908	8.33516	7.98326	5.81597	4.79397	3.92228			NtPYL16	1	1.09542	1.04918	0.764347	0.630033	0.515474
		NtPYL17	3.41991	4.90101	5.18801	3.34325	2.49592	2.09923			NtPYL17	1	1.43308	1.517	0.977582	0.72982	0.613825
		NtPYL18	7.05929	7.63626	6.78343	4.41985	3.45653	3.5288			NtPYL18	1	1.08173	0.960923	0.626104	0.489643	0.49988
	II	NtPYL19	6.12107	5.63293	5.52539	6.07214	6.86015	5.84042		II	NtPYL19	1	0.920253	0.902684	0.992007	1.12074	0.95415
		NtPYL20	6.42112	5.72817	5.44003	5.96945	6.5624	6.03181			NtPYL20	1	0.892083	0.847209	0.929658	1.022	0.939371
		NtPYL21	6.48562	6.58957	6.63375	6.39772	6.53737	6.32223			NtPYL21	1	1.01603	1.02284	0.986447	1.00798	0.974808
		NtPYL22	4.7704	4.96339	4.77853	4.50999	4.77801	4.59321			NtPYL22	1	1.04046	1.00171	0.945411	1.0016	0.962857
		NtPYL23	3.85713	3.78497	4.09865	3.58295	3.95718	3.51252			NtPYL23	1	0.981293	1.06262	0.928917	1.02594	0.910656
		NtPYL24	4.45553	4.94162	4.99593	5.90526	6.25904	6.2563			NtPYL24	1	1.1091	1.12129	1.32538	1.40478	1.40417
		NtPYL25	5.50492	5.8438	5.74563	6.81441	7.47055	7.37577			NtPYL25	1	1.06156	1.04373	1.23788	1.35707	1.33985
		NtPYL26	5.72985	5.7835	6.15827	5.41579	5.71816	5.5364			NtPYL26	1	1.00936	1.07477	0.94519	0.997961	0.966239
		NtPYL27	5.72985	5.7835	6.15827	5.41579	5.71816	5.5364			NtPYL27	1	1.00936	1.07477	0.94519	0.997961	0.966239
	III	NtPYL28	1.34963	1.39965	1.40395	1.38533	1.15992	1.33888		III	NtPYL28	1	1.03706	1.04025	1.02645	0.859432	0.992029
		NtPYL29	1.61239	1.71962	1.69296	1.67255	1.71252	1.95533			NtPYL29	1	1.0665	1.04997	1.03731	1.0621	1.21269
		Average	4.74398							ratio higher than 1.2, labled in red; ratio lower than 0.8, labled in yellow
		25% higher than average CK	5.92997	value higher than 5.93, labled in red
		25% lower than average CK	3.55798	value lower than 3.56, labled in red
