# Supplementary material for: Genome-wide identification and characterization of ABA receptor PYL/RCAR gene family reveals evolution and roles in drought stress in Nicotiana tabacum
Source: BMC Genomics. 2019 Jul 11;20:575. doi: 10.1186/s12864-019-5839-2 (PMC6625023; doi:10.1186/s12864-019-5839-2)
Supplement: Supplementary file 7 — Table S7. List of primers used for qRT-PCR validation. (XLSX 10 kb) [file 12864_2019_5839_MOESM7_ESM.xlsx]

## Sheet: Sheet1
Addition file 7. List of primers used for qRT-PCR validation.
Primer Name	Sequence (5'>3')
NtPYL1 F	ACAACGCATTGACGCACCT
NtPYL1 R	TGGATGCAGGTATTCCTGATACA
NtPYL3 F	TGATTCTCAACTACCATACCTTTGAC
NtPYL3 R	GTCGATGCTGGGATTCCC
NtPYL4 F	ATGTCTCGTTCTCAAGTTCCTCAC
NtPYL4 R	CACACGACGTTTGCTGGC
NtPYL6 F	GTGTTGCTCCGCCGTTGTA
NtPYL6 R	AAGCTACCGACGTTACCATCG
NtPYL8 F	GGAAACTTCCACAAACAACCG
NtPYL8 R	GACCATACGGTGTCGATGGA
NtPYL9 F	CGGAAACTTCCACAAACAACCT
NtPYL9 R	ACCATACGGTGTCGATCGG
NtPYL11 F	ACTCCAGCTTCAACGGATCAA
NtPYL11 R	CGGGGCGGAGATGAATTT
NtPYL14 F	ACCCTCCGCGAAGTGCAT
NtPYL14 R	GATCGGAGTGGAGGGTGGTT
NtPYL15 F	CAGATTCATCTGTTTTACTCCAAAGAG
NtPYL15 R	CGGAAATCCGCTGGATCAA
NtPYL16 F	AGATTCATCTGTTTTACTCCAAAGAA
NtPYL16 R	CGGAAATCCGCTGGATCAC
NtPYL17 F	TACACATCTTGTGGGACCCAAC
NtPYL17 R	GAGAGTACCGACGTTACCGTCA
NtPYL18 F	GTGTTGCTCCGCCGTTGT
NtPYL18 R	AAACAACGCGAACTTCTCTTAAAC
NtPYL19 F	GAGATACTTGACGGTACACCAGGA
NtPYL19 R	CTCCACTGGCATTGACATTCTA
NtPYL20 F	GAGATACTTGATGGTGCACCG
NtPYL20 R	ACCGTGCATTGCCATTCTC
NtPYL21 F	ACATTCGAGCGCCTGTTCA
NtPYL21 R	AGCTCCAATCTCTCAGTACTCGTG
NtPYL22 F	GGTAGCTGGGTCTTCCTCTTTTTA
NtPYL22 R	CCCGCCAATAATCCTGACAA
NtPYL24 F	GGTCAGCATAATGAACGTTAGGAG
NtPYL24 R	CCTTTGTGGCTGATCAAACCTT
NtPYL25 F	GGTCAGCATAATGAACGTTAGGAT
NtPYL25 R	CTTTGTGGCTGATCGAACCTC
NtPYL26 F	ATTAGGAGACACCATAGACATGTGG
NtPYL26 R	CATTTACTTCTCTCACACTCCCTATTG
NtPYL27 F	GTTGGTGGAGATCACAGGCTT
NtPYL27 R	TACACCGGATTAGGGCCTCA
26S RNA F	GAAGAAGGTCCCAAGGGTTC
26S RNA R	TCTCCCTTTAACACCAACGG
